# Supplementary material for: Stepwise deprotonation of truxene: structures, metal complexation, and charge-dependent optical properties
Source: Chem Sci. 2023 Oct 31;14(45):13219–27. doi: 10.1039/d3sc04885c (PMC10664571; doi:10.1039/d3sc04885c)
Supplement: SC-014-D3SC04885C-s002 [file SC-014-D3SC04885C-s002.cif]

# Electronic Supplementary Material (ESI) for Chemical Science.
# This journal is © The Royal Society of Chemistry 2023

####################################################################### 
# 
# This file contains crystal structure data downloaded from the 
# Cambridge Structural Database (CSD) hosted by the Cambridge 
# Crystallographic Data Centre (CCDC).
# 
# Full information about CCDC data access policies and citation 
# guidelines are available at http://www.ccdc.cam.ac.uk/access/V1 
# 
# Audit and citation data items may have been added by the CCDC. 
# Please retain this information to preserve the provenance of 
# this file and to allow appropriate attribution of the data. 
# 
#######################################################################

data_1
_database_code_depnum_ccdc_archive 'CCDC 2289537'
loop_
_audit_author_name
_audit_author_address
'Zheng Wei'
;University at Albany, State University of New York
United States of America
;
_audit_update_record             
;
2023-08-18 deposited with the CCDC.	2023-10-31 downloaded from the CCDC.
;

#=====================================================================
# start Validation Reply Form

_vrf_STRVA01_1                   
;
RESPONSE: 
the absolute structure parameter is meaningless because 
the compound is a weak anomalous scatterer.
;


_vrf_PLAT032_1                   
;
RESPONSE: 
the absolute structure parameter is meaningless because 
the compound is a weak anomalous scatterer.
;

_vrf_PLAT089_1                   
;
RESPONSE: 
Although the Data / Parameter Ratio is kind of low, the collected
data still can support a stable structure refinement and thus 
provides a reliable structure model.
;


# end Validation Reply Form 
#=====================================================================


_audit_creation_date             2022-11-30
_audit_creation_method           
;
Olex2 1.5-alpha
(compiled 2022.11.02 svn.ra8b101fa for OlexSys, GUI svn.r6635)
;
_shelx_SHELXL_version_number     2019/2
_chemical_name_common            ?
_chemical_name_systematic        ?
_chemical_formula_moiety         'C27 H18'
_chemical_formula_sum            'C27 H18'
_chemical_formula_weight         342.41
_chemical_absolute_configuration ?
_chemical_melting_point          ?
loop_
_atom_type_symbol
_atom_type_description
_atom_type_scat_dispersion_real
_atom_type_scat_dispersion_imag
_atom_type_scat_source
C C 0.0181 0.0091 'International Tables Vol C Tables 4.2.6.8 and 6.1.1.4'
H H 0.0000 0.0000 'International Tables Vol C Tables 4.2.6.8 and 6.1.1.4'

_shelx_space_group_comment       
;
The symmetry employed for this shelxl refinement is uniquely defined
by the following loop, which should always be used as a source of
symmetry information in preference to the above space-group names.
They are only intended as comments.
;
_space_group_crystal_system      monoclinic
_space_group_IT_number           4
_space_group_name_H-M_alt        'P 1 21 1'
_space_group_name_Hall           'P 2yb'
loop_
_space_group_symop_operation_xyz
'x, y, z'
'-x, y+1/2, -z'

_cell_length_a                   4.68560(10)
_cell_length_b                   16.2628(5)
_cell_length_c                   11.3085(4)
_cell_angle_alpha                90
_cell_angle_beta                 90.473(2)
_cell_angle_gamma                90
_cell_volume                     861.69(4)
_cell_formula_units_Z            2
_cell_measurement_reflns_used    3675
_cell_measurement_temperature    157(2)
_cell_measurement_theta_max      77.97
_cell_measurement_theta_min      9.56
_shelx_estimated_absorpt_T_max   0.967
_shelx_estimated_absorpt_T_min   0.935
_exptl_absorpt_coefficient_mu    0.566
_exptl_absorpt_correction_T_max  0.9562
_exptl_absorpt_correction_T_min  0.8214
_exptl_absorpt_correction_type   multi-scan
_exptl_absorpt_process_details   
;
SADABS-2016/2 (Bruker, 2016/2) was used for absorption correction.
;
_exptl_absorpt_special_details   ?
_exptl_crystal_colour            colourless
_exptl_crystal_colour_primary    colourless
_exptl_crystal_density_diffrn    1.320
_exptl_crystal_density_meas      'not measured'
_exptl_crystal_density_method    none
_exptl_crystal_description       block
_exptl_crystal_F_000             360
_exptl_crystal_size_max          0.12
_exptl_crystal_size_mid          0.11
_exptl_crystal_size_min          0.06
_exptl_transmission_factor_max   ?
_exptl_transmission_factor_min   ?
_diffrn_reflns_av_R_equivalents  0.0305
_diffrn_reflns_av_unetI/netI     0.0302
_diffrn_reflns_Laue_measured_fraction_full 0.988
_diffrn_reflns_Laue_measured_fraction_max 0.923
_diffrn_reflns_limit_h_max       5
_diffrn_reflns_limit_h_min       -5
_diffrn_reflns_limit_k_max       18
_diffrn_reflns_limit_k_min       -20
_diffrn_reflns_limit_l_max       14
_diffrn_reflns_limit_l_min       -14
_diffrn_reflns_number            7043
_diffrn_reflns_point_group_measured_fraction_full 0.935
_diffrn_reflns_point_group_measured_fraction_max 0.844
_diffrn_reflns_theta_full        67.679
_diffrn_reflns_theta_max         79.599
_diffrn_reflns_theta_min         9.470
_diffrn_ambient_temperature      157(2)
_diffrn_detector_area_resol_mean 10.42
_diffrn_measured_fraction_theta_full 0.988
_diffrn_measured_fraction_theta_max 0.923
_diffrn_measurement_device_type  'Bruker D8 Venture PHOTON 100 CMOS'
_diffrn_measurement_method       'phi and omega scans'
_diffrn_radiation_monochromator  graphite
_diffrn_radiation_type           CuK\a
_diffrn_radiation_wavelength     1.54178
_diffrn_source                   'micro focus light source'
_diffrn_source_current           1.11
_diffrn_source_power             0.05550000000000001
_diffrn_source_voltage           50.0
_reflns_Friedel_coverage         0.767
_reflns_Friedel_fraction_full    0.879
_reflns_Friedel_fraction_max     0.760
_reflns_number_gt                2899
_reflns_number_total             3143
_reflns_special_details          
;
 Reflections were merged by SHELXL according to the crystal
 class for the calculation of statistics and refinement.
 
 _reflns_Friedel_fraction is defined as the number of unique
 Friedel pairs measured divided by the number that would be
 possible theoretically, ignoring centric projections and
 systematic absences.
;
_reflns_threshold_expression     'I > 2\s(I)'
_computing_cell_refinement       'SAINT V8.38A (Bruker, 2018)'
_computing_data_collection       'APEX3 v.2018.7-2 (Bruker AXS Inc., 2018)'
_computing_data_reduction        'SAINT V8.38A (Bruker, 2018)'
_computing_molecular_graphics    'Olex2 1.3 (Dolomanov et al., 2009)'
_computing_publication_material  'Olex2 1.3 (Dolomanov et al., 2009)'
_computing_structure_refinement  'SHELXL-2019/2 (Sheldrick, 2019)'
_computing_structure_solution    'SHELXT 2018/2 (Sheldrick, 2018)'
_refine_diff_density_max         0.170
_refine_diff_density_min         -0.103
_refine_diff_density_rms         0.026
_refine_ls_abs_structure_details 
;
 Flack x determined using 1163 quotients [(I+)-(I-)]/[(I+)+(I-)]
 (Parsons, Flack and Wagner, Acta Cryst. B69 (2013) 249-259).
;
_refine_ls_abs_structure_Flack   -0.7(9)
_refine_ls_extinction_coef       .
_refine_ls_extinction_method     none
_refine_ls_goodness_of_fit_ref   1.054
_refine_ls_hydrogen_treatment    constr
_refine_ls_matrix_type           full
_refine_ls_number_parameters     488
_refine_ls_number_reflns         3143
_refine_ls_number_restraints     1159
_refine_ls_R_factor_all          0.0439
_refine_ls_R_factor_gt           0.0405
_refine_ls_restrained_S_all      0.972
_refine_ls_shift/su_max          0.000
_refine_ls_shift/su_mean         0.000
_refine_ls_structure_factor_coef Fsqd
_refine_ls_weighting_details     
'w=1/[\s^2^(Fo^2^)+(0.0610P)^2^+0.0762P] where P=(Fo^2^+2Fc^2^)/3'
_refine_ls_weighting_scheme      calc
_refine_ls_wR_factor_gt          0.1050
_refine_ls_wR_factor_ref         0.1076
_refine_special_details          ?
_olex2_refinement_description    
;
1. Fixed Uiso
 At 1.2 times of:
  All C(H) groups, All C(H,H) groups
2. Restrained distances
 C9-C8 \\sim C27X-C26X
 with sigma of 0.02
 C9-C10 \\sim C27X-C1X
 with sigma of 0.02
 C9-C1 \\sim C27X-C19X
 with sigma of 0.02
 C8-C3 \\sim C26X-C21X
 with sigma of 0.02
 C8-C7 \\sim C26X-C25X
 with sigma of 0.02
 C10-C18 \\sim C1X-C9X
 with sigma of 0.02
 C10-C11 \\sim C1X-C2X
 with sigma of 0.02
 C15-C16 \\sim C6X-C7X
 with sigma of 0.02
 C15-C14 \\sim C6X-C5X
 with sigma of 0.02
 C24-C23 \\sim C15X-C14X
 with sigma of 0.02
 C24-C25 \\sim C15X-C16X
 with sigma of 0.02
 C5-C4 \\sim C23X-C22X
 with sigma of 0.02
 C5-C6 \\sim C23X-C24X
 with sigma of 0.02
 C27-C1 \\sim C18X-C19X
 with sigma of 0.02
 C27-C26 \\sim C18X-C17X
 with sigma of 0.02
 C27-C19 \\sim C18X-C10X
 with sigma of 0.02
 C1-C2 \\sim C19X-C20X
 with sigma of 0.02
 C26-C21 \\sim C17X-C12X
 with sigma of 0.02
 C26-C25 \\sim C17X-C16X
 with sigma of 0.02
 C23-C22 \\sim C14X-C13X
 with sigma of 0.02
 C4-C3 \\sim C22X-C21X
 with sigma of 0.02
 C3-C2 \\sim C21X-C20X
 with sigma of 0.02
 C18-C17 \\sim C9X-C8X
 with sigma of 0.02
 C18-C19 \\sim C9X-C10X
 with sigma of 0.02
 C16-C17 \\sim C7X-C8X
 with sigma of 0.02
 C17-C12 \\sim C8X-C3X
 with sigma of 0.02
 C19-C20 \\sim C10X-C11X
 with sigma of 0.02
 C14-C13 \\sim C5X-C4X
 with sigma of 0.02
 C21-C22 \\sim C12X-C13X
 with sigma of 0.02
 C21-C20 \\sim C12X-C11X
 with sigma of 0.02
 C7-C6 \\sim C25X-C24X
 with sigma of 0.02
 C12-C13 \\sim C3X-C4X
 with sigma of 0.02
 C12-C11 \\sim C3X-C2X
 with sigma of 0.02
 C9-C27 \\sim C27X-C18X
 with sigma of 0.04
 C9-C3 \\sim C27X-C21X
 with sigma of 0.04
 C9-C18 \\sim C27X-C9X
 with sigma of 0.04
 C9-C7 \\sim C27X-C25X
 with sigma of 0.04
 C9-C11 \\sim C27X-C2X
 with sigma of 0.04
 C9-C2 \\sim C27X-C20X
 with sigma of 0.04
 C8-C10 \\sim C26X-C1X
 with sigma of 0.04
 C8-C1 \\sim C26X-C19X
 with sigma of 0.04
 C8-C4 \\sim C26X-C22X
 with sigma of 0.04
 C8-C6 \\sim C26X-C24X
 with sigma of 0.04
 C8-C2 \\sim C26X-C20X
 with sigma of 0.04
 C10-C1 \\sim C1X-C19X
 with sigma of 0.04
 C10-C17 \\sim C1X-C8X
 with sigma of 0.04
 C10-C19 \\sim C1X-C10X
 with sigma of 0.04
 C10-C12 \\sim C1X-C3X
 with sigma of 0.04
 C15-C17 \\sim C6X-C8X
 with sigma of 0.04
 C15-C13 \\sim C6X-C4X
 with sigma of 0.04
 C24-C26 \\sim C15X-C17X
 with sigma of 0.04
 C24-C22 \\sim C15X-C13X
 with sigma of 0.04
 C5-C3 \\sim C23X-C21X
 with sigma of 0.04
 C5-C7 \\sim C23X-C25X
 with sigma of 0.04
 C27-C18 \\sim C18X-C9X
 with sigma of 0.04
 C27-C21 \\sim C18X-C12X
 with sigma of 0.04
 C27-C25 \\sim C18X-C16X
 with sigma of 0.04
 C27-C20 \\sim C18X-C11X
 with sigma of 0.04
 C27-C2 \\sim C18X-C20X
 with sigma of 0.04
 C1-C26 \\sim C19X-C17X
 with sigma of 0.04
 C1-C3 \\sim C19X-C21X
 with sigma of 0.04
 C1-C19 \\sim C19X-C10X
 with sigma of 0.04
 C26-C19 \\sim C17X-C10X
 with sigma of 0.04
 C26-C22 \\sim C17X-C13X
 with sigma of 0.04
 C26-C20 \\sim C17X-C11X
 with sigma of 0.04
 C23-C21 \\sim C14X-C12X
 with sigma of 0.04
 C23-C25 \\sim C14X-C16X
 with sigma of 0.04
 C4-C6 \\sim C22X-C24X
 with sigma of 0.04
 C4-C2 \\sim C22X-C20X
 with sigma of 0.04
 C3-C7 \\sim C21X-C25X
 with sigma of 0.04
 C18-C16 \\sim C9X-C7X
 with sigma of 0.04
 C18-C12 \\sim C9X-C3X
 with sigma of 0.04
 C18-C20 \\sim C9X-C11X
 with sigma of 0.04
 C18-C11 \\sim C9X-C2X
 with sigma of 0.04
 C16-C14 \\sim C7X-C5X
 with sigma of 0.04
 C16-C12 \\sim C7X-C3X
 with sigma of 0.04
 C17-C19 \\sim C8X-C10X
 with sigma of 0.04
 C17-C13 \\sim C8X-C4X
 with sigma of 0.04
 C17-C11 \\sim C8X-C2X
 with sigma of 0.04
 C19-C21 \\sim C10X-C12X
 with sigma of 0.04
 C14-C12 \\sim C5X-C3X
 with sigma of 0.04
 C21-C25 \\sim C12X-C16X
 with sigma of 0.04
 C22-C20 \\sim C13X-C11X
 with sigma of 0.04
 C13-C11 \\sim C4X-C2X
 with sigma of 0.04
3. Uiso/Uaniso restraints and constraints
C11X \\sim C25 \\sim C2 \\sim C7X \\sim C18X \\sim C14X \\sim C25X \\sim C5X
\\sim C11 \\sim C4X \\sim C22X \\sim C6X \\sim C23X \\sim C13X \\sim C12 \\sim
C12X \\sim C26X \\sim C15X \\sim C9X \\sim C16X \\sim C27X \\sim C24 \\sim C8X
\\sim C16 \\sim C3X \\sim C10 \\sim C21X \\sim C15 \\sim C7 \\sim C9 \\sim C19
\\sim C1 \\sim C20 \\sim C26 \\sim C13 \\sim C23 \\sim C1X \\sim C4 \\sim C19X
\\sim C18 \\sim C22 \\sim C8 \\sim C20X \\sim C27 \\sim C24X \\sim C3 \\sim C6
\\sim C5 \\sim C10X \\sim C17 \\sim C17X \\sim C21 \\sim C2X \\sim C14: within
2A with sigma of 0.01 and sigma for terminal atoms of 0.02 within 2A
4. Others
 Sof(C2X)=Sof(H2XA)=Sof(H2XB)=Sof(C27X)=Sof(C26X)=Sof(C1X)=Sof(C19X)=Sof(C21X)=
 Sof(C25X)=Sof(H25X)=Sof(C9X)=Sof(C18X)=Sof(C20X)=Sof(H20C)=Sof(H20D)=Sof(C22X)=
 Sof(H22X)=Sof(C24X)=Sof(H24X)=Sof(C8X)=Sof(C10X)=Sof(C3X)=Sof(C17X)=Sof(C23X)=
 Sof(H23X)=Sof(C7X)=Sof(H7X)=Sof(C11X)=Sof(H11C)=Sof(H11D)=Sof(C4X)=Sof(H4X)=
 Sof(C12X)=Sof(C16X)=Sof(H16X)=Sof(C6X)=Sof(H6X)=Sof(C5X)=Sof(H5X)=Sof(C13X)=
 Sof(H13X)=Sof(C15X)=Sof(H15X)=Sof(C14X)=Sof(H14X)=1-FVAR(1)
 Sof(C9)=Sof(C8)=Sof(C10)=Sof(C15)=Sof(H15)=Sof(C24)=Sof(H24)=Sof(C5)=Sof(H5)=
 Sof(C27)=Sof(C1)=Sof(C26)=Sof(C23)=Sof(H23)=Sof(C4)=Sof(H4)=Sof(C3)=Sof(C18)=
 Sof(C16)=Sof(H16)=Sof(C17)=Sof(C19)=Sof(C14)=Sof(H14)=Sof(C21)=Sof(C7)=Sof(H7)=
 Sof(C6)=Sof(H6)=Sof(C25)=Sof(H25)=Sof(C22)=Sof(H22)=Sof(C12)=Sof(C13)=Sof(H13)=
 Sof(C20)=Sof(H20A)=Sof(H20B)=Sof(C11)=Sof(H11A)=Sof(H11B)=Sof(C2)=Sof(H2A)=
 Sof(H2B)=FVAR(1)
5.a Secondary CH2 refined with riding coordinates:
 C20(H20A,H20B), C11(H11A,H11B), C2(H2A,H2B), C2X(H2XA,H2XB), C20X(H20C,H20D),
 C11X(H11C,H11D)
5.b Aromatic/amide H refined with riding coordinates:
 C15(H15), C24(H24), C5(H5), C23(H23), C4(H4), C16(H16), C14(H14), C7(H7),
 C6(H6), C25(H25), C22(H22), C13(H13), C25X(H25X), C22X(H22X), C24X(H24X),
 C23X(H23X), C7X(H7X), C4X(H4X), C16X(H16X), C6X(H6X), C5X(H5X), C13X(H13X),
 C15X(H15X), C14X(H14X)
;
_atom_sites_solution_hydrogens   geom
_atom_sites_solution_primary     dual
_atom_sites_solution_secondary   difmap
loop_
_atom_site_label
_atom_site_type_symbol
_atom_site_fract_x
_atom_site_fract_y
_atom_site_fract_z
_atom_site_U_iso_or_equiv
_atom_site_adp_type
_atom_site_occupancy
_atom_site_site_symmetry_order
_atom_site_calc_flag
_atom_site_refinement_flags_posn
_atom_site_refinement_flags_adp
_atom_site_refinement_flags_occupancy
_atom_site_disorder_assembly
_atom_site_disorder_group
C9 C 0.4468(13) 0.5676(4) 0.3392(6) 0.0313(13) Uani 0.583(3) 1 d D U P A 1
C8 C 0.3305(14) 0.6301(4) 0.2573(5) 0.0348(13) Uani 0.583(3) 1 d D U P A 1
C10 C 0.3947(18) 0.5517(5) 0.4584(6) 0.0326(15) Uani 0.583(3) 1 d D U P A 1
C15 C 0.357(3) 0.4465(9) 0.8387(11) 0.052(2) Uani 0.583(3) 1 d D U P A 1
H15 H 0.401124 0.411757 0.903769 0.062 Uiso 0.583(3) 1 calc R U P A 1
C24 C 1.3055(17) 0.3132(5) 0.1762(9) 0.0488(16) Uani 0.583(3) 1 d D U P A 1
H24 H 1.394133 0.303894 0.102120 0.059 Uiso 0.583(3) 1 calc R U P A 1
C5 C 0.1943(16) 0.7270(5) 0.0681(7) 0.0473(16) Uani 0.583(3) 1 d D U P A 1
H5 H 0.144234 0.761519 0.003336 0.057 Uiso 0.583(3) 1 calc R U P A 1
C27 C 0.7782(10) 0.4529(4) 0.3388(6) 0.0342(11) Uani 0.583(3) 1 d D U P A 1
C1 C 0.6428(12) 0.5182(4) 0.2781(5) 0.0359(11) Uani 0.583(3) 1 d D U P A 1
C26 C 0.9864(10) 0.3908(3) 0.2992(7) 0.0355(11) Uani 0.583(3) 1 d D U P A 1
C23 C 1.370(4) 0.2623(11) 0.2729(12) 0.053(2) Uani 0.583(3) 1 d D U P A 1
H23 H 1.500937 0.218174 0.263439 0.063 Uiso 0.583(3) 1 calc R U P A 1
C4 C 0.3909(15) 0.6654(4) 0.0492(8) 0.0443(15) Uani 0.583(3) 1 d D U P A 1
H4 H 0.474537 0.656888 -0.026018 0.053 Uiso 0.583(3) 1 calc R U P A 1
C3 C 0.462(2) 0.6155(6) 0.1474(7) 0.0450(17) Uani 0.583(3) 1 d D U P A 1
C18 C 0.5296(13) 0.4869(4) 0.5184(4) 0.0330(11) Uani 0.583(3) 1 d D U P A 1
C16 C 0.4948(17) 0.4311(5) 0.7331(7) 0.0459(15) Uani 0.583(3) 1 d D U P A 1
H16 H 0.627340 0.387398 0.724287 0.055 Uiso 0.583(3) 1 calc R U P A 1
C17 C 0.4256(12) 0.4844(4) 0.6410(5) 0.0360(10) Uani 0.583(3) 1 d D U P A 1
C19 C 0.7223(11) 0.4381(3) 0.4574(7) 0.0337(12) Uani 0.583(3) 1 d D U P A 1
C14 C 0.158(2) 0.5086(6) 0.8571(11) 0.053(2) Uani 0.583(3) 1 d D U P A 1
H14 H 0.069217 0.515208 0.931733 0.063 Uiso 0.583(3) 1 calc R U P A 1
C21 C 1.0521(11) 0.3396(4) 0.3925(5) 0.0363(12) Uani 0.583(3) 1 d D U P A 1
C7 C 0.1327(13) 0.6922(4) 0.2746(6) 0.0420(13) Uani 0.583(3) 1 d D U P A 1
H7 H 0.046358 0.701146 0.349181 0.050 Uiso 0.583(3) 1 calc R U P A 1
C6 C 0.0662(15) 0.7415(5) 0.1754(8) 0.0511(16) Uani 0.583(3) 1 d D U P A 1
H6 H -0.067974 0.784945 0.182678 0.061 Uiso 0.583(3) 1 calc R U P A 1
C25 C 1.1093(12) 0.3780(4) 0.1887(6) 0.0437(11) Uani 0.583(3) 1 d D U P A 1
H25 H 1.061537 0.412286 0.123484 0.052 Uiso 0.583(3) 1 calc R U P A 1
C22 C 1.249(2) 0.2754(6) 0.3797(11) 0.048(2) Uani 0.583(3) 1 d D U P A 1
H22 H 1.297662 0.241464 0.445246 0.057 Uiso 0.583(3) 1 calc R U P A 1
C12 C 0.2295(16) 0.5486(4) 0.6545(6) 0.0420(13) Uani 0.583(3) 1 d D U P A 1
C13 C 0.0932(15) 0.5610(5) 0.7625(8) 0.0490(16) Uani 0.583(3) 1 d D U P A 1
H13 H -0.041148 0.604234 0.771544 0.059 Uiso 0.583(3) 1 calc R U P A 1
C20 C 0.8908(8) 0.3644(2) 0.5010(4) 0.0395(9) Uani 0.583(3) 1 d D U P A 1
H20A H 1.022167 0.379606 0.566419 0.047 Uiso 0.583(3) 1 calc R U P A 1
H20B H 0.762879 0.319757 0.527784 0.047 Uiso 0.583(3) 1 calc R U P A 1
C11 C 0.1917(8) 0.5946(2) 0.5413(4) 0.0389(9) Uani 0.583(3) 1 d D U P A 1
H11A H 0.243212 0.653273 0.551041 0.047 Uiso 0.583(3) 1 calc R U P A 1
H11B H -0.007553 0.590760 0.512000 0.047 Uiso 0.583(3) 1 calc R U P A 1
C2 C 0.6652(8) 0.5452(3) 0.1528(4) 0.0411(9) Uani 0.583(3) 1 d D U P A 1
H2A H 0.607417 0.500740 0.097731 0.049 Uiso 0.583(3) 1 calc R U P A 1
H2B H 0.861753 0.562952 0.134029 0.049 Uiso 0.583(3) 1 calc R U P A 1
C2X C 0.8781(13) 0.4541(4) 0.1965(5) 0.0491(14) Uani 0.417(3) 1 d D U P A 2
H2XA H 1.009310 0.496826 0.166251 0.059 Uiso 0.417(3) 1 calc R U P A 2
H2XB H 0.750160 0.436163 0.131313 0.059 Uiso 0.417(3) 1 calc R U P A 2
C27X C 0.514(2) 0.5515(6) 0.3130(8) 0.0331(19) Uani 0.417(3) 1 d D U P A 2
C26X C 0.403(2) 0.6115(6) 0.2270(9) 0.0399(18) Uani 0.417(3) 1 d D U P A 2
C1X C 0.7117(19) 0.4856(6) 0.2974(8) 0.0397(18) Uani 0.417(3) 1 d D U P A 2
C19X C 0.385(3) 0.5665(7) 0.4210(10) 0.0338(19) Uani 0.417(3) 1 d D U P A 2
C21X C 0.210(2) 0.6614(6) 0.2832(8) 0.0416(18) Uani 0.417(3) 1 d D U P A 2
C25X C 0.456(4) 0.6231(10) 0.1088(10) 0.052(2) Uani 0.417(3) 1 d D U P A 2
H25X H 0.586630 0.588847 0.068008 0.062 Uiso 0.417(3) 1 calc R U P A 2
C9X C 0.7729(14) 0.4368(5) 0.3974(10) 0.0328(16) Uani 0.417(3) 1 d D U P A 2
C18X C 0.4455(17) 0.5169(5) 0.5169(8) 0.0320(14) Uani 0.417(3) 1 d D U P A 2
C20X C 0.1792(13) 0.6375(3) 0.4100(5) 0.0400(12) Uani 0.417(3) 1 d D U P A 2
H20C H -0.018501 0.620127 0.427386 0.048 Uiso 0.417(3) 1 calc R U P A 2
H20D H 0.233389 0.683259 0.463423 0.048 Uiso 0.417(3) 1 calc R U P A 2
C22X C 0.064(3) 0.7250(7) 0.2236(10) 0.055(2) Uani 0.417(3) 1 d D U P A 2
H22X H -0.070072 0.758048 0.264407 0.066 Uiso 0.417(3) 1 calc R U P A 2
C24X C 0.309(3) 0.6883(9) 0.0490(12) 0.059(3) Uani 0.417(3) 1 d D U P A 2
H24X H 0.344307 0.696763 -0.032703 0.071 Uiso 0.417(3) 1 calc R U P A 2
C8X C 0.9793(16) 0.3730(5) 0.3662(9) 0.0364(15) Uani 0.417(3) 1 d D U P A 2
C10X C 0.6396(17) 0.4528(5) 0.5070(7) 0.0357(16) Uani 0.417(3) 1 d D U P A 2
C3X C 1.0399(17) 0.3835(5) 0.2460(11) 0.0447(18) Uani 0.417(3) 1 d D U P A 2
C17X C 0.336(2) 0.5188(6) 0.6377(6) 0.0343(15) Uani 0.417(3) 1 d D U P A 2
C23X C 0.118(3) 0.7390(8) 0.1048(11) 0.057(3) Uani 0.417(3) 1 d D U P A 2
H23X H 0.025604 0.782416 0.063266 0.068 Uiso 0.417(3) 1 calc R U P A 2
C7X C 1.1089(17) 0.3098(5) 0.4312(8) 0.0448(17) Uani 0.417(3) 1 d D U P A 2
H7X H 1.071097 0.302851 0.512978 0.054 Uiso 0.417(3) 1 calc R U P A 2
C11X C 0.6602(11) 0.4062(4) 0.6239(5) 0.0402(12) Uani 0.417(3) 1 d D U P A 2
H11C H 0.598153 0.348324 0.614500 0.048 Uiso 0.417(3) 1 calc R U P A 2
H11D H 0.857037 0.407298 0.656261 0.048 Uiso 0.417(3) 1 calc R U P A 2
C4X C 1.234(2) 0.3308(8) 0.1889(12) 0.052(2) Uani 0.417(3) 1 d D U P A 2
H4X H 1.275285 0.338050 0.107443 0.062 Uiso 0.417(3) 1 calc R U P A 2
C12X C 0.457(2) 0.4539(6) 0.7017(10) 0.041(2) Uani 0.417(3) 1 d D U P A 2
C16X C 0.1428(18) 0.5703(5) 0.6968(10) 0.0418(17) Uani 0.417(3) 1 d D U P A 2
H16X H 0.057052 0.615574 0.657167 0.050 Uiso 0.417(3) 1 calc R U P A 2
C6X C 1.296(4) 0.2572(10) 0.3718(17) 0.056(3) Uani 0.417(3) 1 d D U P A 2
H6X H 1.381411 0.212480 0.413175 0.067 Uiso 0.417(3) 1 calc R U P A 2
C5X C 1.360(7) 0.2695(17) 0.2519(17) 0.053(3) Uani 0.417(3) 1 d D U P A 2
H5X H 1.494103 0.234498 0.214375 0.064 Uiso 0.417(3) 1 calc R U P A 2
C13X C 0.396(5) 0.4347(14) 0.8203(17) 0.055(3) Uani 0.417(3) 1 d D U P A 2
H13X H 0.477906 0.389359 0.860960 0.066 Uiso 0.417(3) 1 calc R U P A 2
C15X C 0.080(3) 0.5538(8) 0.8133(9) 0.048(2) Uani 0.417(3) 1 d D U P A 2
H15X H -0.050873 0.587736 0.854613 0.058 Uiso 0.417(3) 1 calc R U P A 2
C14X C 0.208(4) 0.4871(10) 0.8706(18) 0.054(3) Uani 0.417(3) 1 d D U P A 2
H14X H 0.160429 0.477861 0.950999 0.065 Uiso 0.417(3) 1 calc R U P A 2

loop_
_atom_site_aniso_label
_atom_site_aniso_U_11
_atom_site_aniso_U_22
_atom_site_aniso_U_33
_atom_site_aniso_U_23
_atom_site_aniso_U_13
_atom_site_aniso_U_12
C9 0.026(3) 0.025(2) 0.042(3) -0.007(2) 0.001(2) -0.0046(18)
C8 0.032(3) 0.027(3) 0.046(3) -0.005(2) -0.003(2) -0.005(2)
C10 0.029(2) 0.028(3) 0.041(4) 0.001(3) -0.003(3) -0.005(2)
C15 0.056(5) 0.054(4) 0.047(4) -0.004(3) -0.003(3) -0.009(4)
C24 0.036(3) 0.047(4) 0.064(3) -0.019(3) 0.004(3) 0.002(2)
C5 0.049(4) 0.038(3) 0.054(4) 0.004(3) -0.007(3) 0.003(3)
C27 0.032(2) 0.033(3) 0.038(3) -0.004(2) -0.003(2) -0.0073(19)
C1 0.029(2) 0.032(3) 0.047(3) -0.011(2) 0.0029(19) -0.004(2)
C26 0.028(2) 0.034(2) 0.045(3) -0.007(3) -0.002(2) -0.0055(16)
C23 0.037(3) 0.043(4) 0.078(6) -0.015(4) 0.001(4) -0.001(3)
C4 0.045(3) 0.036(3) 0.053(3) 0.008(3) -0.004(2) -0.002(2)
C3 0.045(2) 0.041(3) 0.049(4) 0.004(3) -0.011(4) -0.016(2)
C18 0.026(3) 0.027(3) 0.045(2) 0.003(3) -0.009(2) -0.0002(19)
C16 0.043(3) 0.046(4) 0.048(3) 0.002(3) -0.009(2) -0.005(2)
C17 0.036(2) 0.032(3) 0.040(2) 0.005(2) -0.007(2) -0.007(2)
C19 0.029(2) 0.028(2) 0.044(3) -0.001(3) -0.007(2) -0.0046(19)
C14 0.054(4) 0.055(5) 0.049(5) -0.006(4) 0.009(3) -0.007(4)
C21 0.029(3) 0.032(3) 0.048(3) -0.005(3) -0.005(2) -0.007(2)
C7 0.042(3) 0.031(3) 0.052(3) -0.001(3) -0.010(2) 0.000(2)
C6 0.049(3) 0.043(3) 0.061(5) 0.004(4) -0.009(4) -0.005(2)
C25 0.038(2) 0.043(3) 0.050(3) -0.010(2) 0.003(2) -0.009(2)
C22 0.040(4) 0.034(4) 0.069(4) -0.004(3) -0.007(3) 0.000(3)
C12 0.041(3) 0.044(3) 0.041(3) -0.009(2) 0.004(2) -0.014(2)
C13 0.051(3) 0.053(3) 0.042(4) 0.000(4) 0.002(4) -0.008(2)
C20 0.0345(17) 0.0358(19) 0.048(2) 0.0021(16) -0.0052(15) -0.0032(15)
C11 0.0340(18) 0.0302(17) 0.052(2) -0.0034(16) -0.0026(15) -0.0023(15)
C2 0.0369(18) 0.040(2) 0.046(2) -0.0037(16) 0.0011(15) -0.0071(16)
C2X 0.044(3) 0.057(3) 0.047(3) 0.002(3) -0.006(2) -0.024(3)
C27X 0.032(4) 0.034(4) 0.034(4) 0.002(3) 0.000(3) -0.008(3)
C26X 0.040(4) 0.035(4) 0.045(4) 0.000(3) -0.007(3) -0.012(3)
C1X 0.036(4) 0.039(4) 0.044(4) 0.002(3) -0.004(3) -0.014(3)
C19X 0.030(3) 0.028(4) 0.043(5) -0.001(4) -0.005(4) -0.004(3)
C21X 0.039(4) 0.035(5) 0.051(3) -0.003(4) -0.007(3) -0.011(3)
C25X 0.055(4) 0.052(4) 0.049(5) 0.013(4) -0.006(5) -0.020(3)
C9X 0.029(3) 0.028(3) 0.041(4) 0.000(4) -0.006(4) -0.008(2)
C18X 0.028(3) 0.023(3) 0.045(3) 0.005(3) -0.009(3) -0.001(2)
C20X 0.043(3) 0.033(2) 0.044(3) -0.005(2) -0.006(2) -0.005(2)
C22X 0.064(4) 0.046(5) 0.054(5) 0.003(4) -0.015(5) -0.015(4)
C24X 0.068(6) 0.056(6) 0.053(4) 0.010(5) -0.001(5) -0.010(5)
C8X 0.032(3) 0.033(4) 0.044(4) 0.000(3) -0.004(3) -0.011(3)
C10X 0.026(3) 0.030(3) 0.050(4) -0.001(3) -0.004(3) -0.001(3)
C3X 0.036(3) 0.053(3) 0.044(4) -0.022(4) 0.009(3) -0.015(3)
C17X 0.032(4) 0.031(4) 0.041(3) 0.000(3) -0.005(3) -0.006(3)
C23X 0.064(6) 0.050(5) 0.055(6) 0.005(5) -0.010(5) -0.014(4)
C7X 0.032(3) 0.036(4) 0.066(5) 0.003(3) -0.008(3) -0.006(3)
C11X 0.034(2) 0.034(2) 0.052(3) 0.001(2) -0.013(2) -0.002(2)
C4X 0.038(5) 0.051(5) 0.066(4) -0.019(4) 0.007(4) -0.005(4)
C12X 0.035(3) 0.037(4) 0.051(5) 0.001(3) -0.012(3) -0.003(3)
C16X 0.043(4) 0.045(4) 0.038(4) 0.000(4) -0.001(3) -0.005(3)
C6X 0.044(5) 0.048(6) 0.075(5) -0.018(5) -0.005(4) -0.007(4)
C5X 0.045(5) 0.052(6) 0.062(6) -0.022(5) 0.002(5) -0.005(5)
C13X 0.056(5) 0.059(6) 0.049(6) 0.006(5) -0.003(4) -0.003(4)
C15X 0.054(4) 0.053(4) 0.038(5) -0.003(5) 0.000(4) -0.009(3)
C14X 0.058(6) 0.059(6) 0.045(4) 0.001(4) 0.003(4) -0.004(5)

_geom_special_details            
;
 All esds (except the esd in the dihedral angle between two l.s. planes)
 are estimated using the full covariance matrix.  The cell esds are taken
 into account individually in the estimation of esds in distances, angles
 and torsion angles; correlations between esds in cell parameters are only
 used when they are defined by crystal symmetry.  An approximate (isotropic)
 treatment of cell esds is used for estimating esds involving l.s. planes.
;
loop_
_geom_bond_atom_site_label_1
_geom_bond_atom_site_label_2
_geom_bond_distance
_geom_bond_site_symmetry_2
_geom_bond_publ_flag
C9 C8 1.476(8) . ?
C9 C10 1.397(9) . ?
C9 C1 1.406(7) . ?
C8 C3 1.412(10) . ?
C8 C7 1.386(7) . ?
C10 C18 1.401(8) . ?
C10 C11 1.511(8) . ?
C15 H15 0.9500 . ?
C15 C16 1.386(13) . ?
C15 C14 1.389(14) . ?
C24 H24 0.9500 . ?
C24 C23 1.403(14) . ?
C24 C25 1.406(7) . ?
C5 H5 0.9500 . ?
C5 C4 1.379(8) . ?
C5 C6 1.379(9) . ?
C27 C1 1.413(8) . ?
C27 C26 1.476(8) . ?
C27 C19 1.390(7) . ?
C1 C2 1.488(7) . ?
C26 C21 1.377(9) . ?
C26 C25 1.395(7) . ?
C23 H23 0.9500 . ?
C23 C22 1.355(17) . ?
C4 H4 0.9500 . ?
C4 C3 1.412(10) . ?
C3 C2 1.490(10) . ?
C18 C17 1.475(7) . ?
C18 C19 1.390(9) . ?
C16 H16 0.9500 . ?
C16 C17 1.391(8) . ?
C17 C12 1.400(8) . ?
C19 C20 1.516(6) . ?
C14 H14 0.9500 . ?
C14 C13 1.400(12) . ?
C21 C22 1.403(10) . ?
C21 C20 1.501(6) . ?
C7 H7 0.9500 . ?
C7 C6 1.410(8) . ?
C6 H6 0.9500 . ?
C25 H25 0.9500 . ?
C22 H22 0.9500 . ?
C12 C13 1.397(9) . ?
C12 C11 1.492(7) . ?
C13 H13 0.9500 . ?
C20 H20A 0.9900 . ?
C20 H20B 0.9900 . ?
C11 H11A 0.9900 . ?
C11 H11B 0.9900 . ?
C2 H2A 0.9900 . ?
C2 H2B 0.9900 . ?
C2X H2XA 0.9900 . ?
C2X H2XB 0.9900 . ?
C2X C1X 1.479(10) . ?
C2X C3X 1.484(11) . ?
C27X C26X 1.470(11) . ?
C27X C1X 1.428(12) . ?
C27X C19X 1.389(12) . ?
C26X C21X 1.374(12) . ?
C26X C25X 1.375(12) . ?
C1X C9X 1.409(11) . ?
C19X C18X 1.378(10) . ?
C19X C20X 1.510(12) . ?
C21X C20X 1.493(11) . ?
C21X C22X 1.409(13) . ?
C25X H25X 0.9500 . ?
C25X C24X 1.432(16) . ?
C9X C8X 1.464(11) . ?
C9X C10X 1.416(11) . ?
C18X C10X 1.388(10) . ?
C18X C17X 1.463(11) . ?
C20X H20C 0.9900 . ?
C20X H20D 0.9900 . ?
C22X H22X 0.9500 . ?
C22X C23X 1.388(13) . ?
C24X H24X 0.9500 . ?
C24X C23X 1.374(15) . ?
C8X C3X 1.402(12) . ?
C8X C7X 1.398(11) . ?
C10X C11X 1.527(10) . ?
C3X C4X 1.409(12) . ?
C17X C12X 1.397(11) . ?
C17X C16X 1.407(12) . ?
C23X H23X 0.9500 . ?
C7X H7X 0.9500 . ?
C7X C6X 1.403(14) . ?
C11X H11C 0.9900 . ?
C11X H11D 0.9900 . ?
C11X C12X 1.516(11) . ?
C4X H4X 0.9500 . ?
C4X C5X 1.36(2) . ?
C12X C13X 1.409(19) . ?
C16X H16X 0.9500 . ?
C16X C15X 1.379(11) . ?
C6X H6X 0.9500 . ?
C6X C5X 1.40(2) . ?
C5X H5X 0.9500 . ?
C13X H13X 0.9500 . ?
C13X C14X 1.35(2) . ?
C15X H15X 0.9500 . ?
C15X C14X 1.397(15) . ?
C14X H14X 0.9500 . ?

loop_
_geom_angle_atom_site_label_1
_geom_angle_atom_site_label_2
_geom_angle_atom_site_label_3
_geom_angle
_geom_angle_site_symmetry_1
_geom_angle_site_symmetry_3
_geom_angle_publ_flag
C10 C9 C8 131.8(6) . . ?
C10 C9 C1 119.2(7) . . ?
C1 C9 C8 109.0(6) . . ?
C3 C8 C9 105.9(6) . . ?
C7 C8 C9 131.1(7) . . ?
C7 C8 C3 122.9(6) . . ?
C9 C10 C18 121.7(7) . . ?
C9 C10 C11 128.9(7) . . ?
C18 C10 C11 109.4(6) . . ?
C16 C15 H15 117.3 . . ?
C16 C15 C14 125.4(14) . . ?
C14 C15 H15 117.3 . . ?
C23 C24 H24 120.0 . . ?
C23 C24 C25 120.1(10) . . ?
C25 C24 H24 120.0 . . ?
C4 C5 H5 118.1 . . ?
C6 C5 H5 118.1 . . ?
C6 C5 C4 123.8(8) . . ?
C1 C27 C26 131.5(7) . . ?
C19 C27 C1 120.8(5) . . ?
C19 C27 C26 107.8(7) . . ?
C9 C1 C27 118.9(6) . . ?
C9 C1 C2 110.5(6) . . ?
C27 C1 C2 130.5(6) . . ?
C21 C26 C27 109.0(7) . . ?
C21 C26 C25 120.3(5) . . ?
C25 C26 C27 130.7(7) . . ?
C24 C23 H23 119.6 . . ?
C22 C23 C24 120.8(14) . . ?
C22 C23 H23 119.6 . . ?
C5 C4 H4 121.6 . . ?
C5 C4 C3 116.7(9) . . ?
C3 C4 H4 121.6 . . ?
C8 C3 C2 112.1(6) . . ?
C4 C3 C8 119.6(8) . . ?
C4 C3 C2 128.3(8) . . ?
C10 C18 C17 108.9(7) . . ?
C19 C18 C10 118.8(5) . . ?
C19 C18 C17 132.3(6) . . ?
C15 C16 H16 122.4 . . ?
C15 C16 C17 115.1(10) . . ?
C17 C16 H16 122.4 . . ?
C16 C17 C18 130.1(7) . . ?
C16 C17 C12 122.1(6) . . ?
C12 C17 C18 107.8(6) . . ?
C27 C19 C20 110.4(6) . . ?
C18 C19 C27 120.6(5) . . ?
C18 C19 C20 129.0(6) . . ?
C15 C14 H14 121.0 . . ?
C15 C14 C13 118.0(12) . . ?
C13 C14 H14 121.0 . . ?
C26 C21 C22 120.9(7) . . ?
C26 C21 C20 110.7(6) . . ?
C22 C21 C20 128.3(8) . . ?
C8 C7 H7 121.8 . . ?
C8 C7 C6 116.5(7) . . ?
C6 C7 H7 121.8 . . ?
C5 C6 C7 120.5(7) . . ?
C5 C6 H6 119.7 . . ?
C7 C6 H6 119.7 . . ?
C24 C25 H25 120.7 . . ?
C26 C25 C24 118.5(6) . . ?
C26 C25 H25 120.7 . . ?
C23 C22 C21 119.3(11) . . ?
C23 C22 H22 120.3 . . ?
C21 C22 H22 120.3 . . ?
C17 C12 C11 110.7(7) . . ?
C13 C12 C17 120.5(6) . . ?
C13 C12 C11 128.8(8) . . ?
C14 C13 H13 120.6 . . ?
C12 C13 C14 118.8(8) . . ?
C12 C13 H13 120.6 . . ?
C19 C20 H20A 111.3 . . ?
C19 C20 H20B 111.3 . . ?
C21 C20 C19 102.1(5) . . ?
C21 C20 H20A 111.3 . . ?
C21 C20 H20B 111.3 . . ?
H20A C20 H20B 109.2 . . ?
C10 C11 H11A 111.1 . . ?
C10 C11 H11B 111.1 . . ?
C12 C11 C10 103.3(5) . . ?
C12 C11 H11A 111.1 . . ?
C12 C11 H11B 111.1 . . ?
H11A C11 H11B 109.1 . . ?
C1 C2 C3 102.4(5) . . ?
C1 C2 H2A 111.3 . . ?
C1 C2 H2B 111.3 . . ?
C3 C2 H2A 111.3 . . ?
C3 C2 H2B 111.3 . . ?
H2A C2 H2B 109.2 . . ?
H2XA C2X H2XB 108.9 . . ?
C1X C2X H2XA 110.9 . . ?
C1X C2X H2XB 110.9 . . ?
C1X C2X C3X 104.3(8) . . ?
C3X C2X H2XA 110.9 . . ?
C3X C2X H2XB 110.9 . . ?
C1X C27X C26X 130.0(9) . . ?
C19X C27X C26X 108.1(9) . . ?
C19X C27X C1X 121.8(8) . . ?
C21X C26X C27X 108.5(9) . . ?
C21X C26X C25X 119.6(11) . . ?
C25X C26X C27X 131.9(11) . . ?
C27X C1X C2X 134.5(9) . . ?
C9X C1X C2X 108.6(10) . . ?
C9X C1X C27X 116.8(7) . . ?
C27X C19X C20X 110.1(8) . . ?
C18X C19X C27X 120.1(10) . . ?
C18X C19X C20X 129.7(10) . . ?
C26X C21X C20X 111.1(9) . . ?
C26X C21X C22X 122.1(10) . . ?
C22X C21X C20X 126.9(11) . . ?
C26X C25X H25X 121.0 . . ?
C26X C25X C24X 118.1(14) . . ?
C24X C25X H25X 121.0 . . ?
C1X C9X C8X 109.7(10) . . ?
C1X C9X C10X 120.7(8) . . ?
C10X C9X C8X 129.6(9) . . ?
C19X C18X C10X 120.3(10) . . ?
C19X C18X C17X 130.6(10) . . ?
C10X C18X C17X 109.0(9) . . ?
C19X C20X H20C 111.3 . . ?
C19X C20X H20D 111.3 . . ?
C21X C20X C19X 102.2(7) . . ?
C21X C20X H20C 111.3 . . ?
C21X C20X H20D 111.3 . . ?
H20C C20X H20D 109.2 . . ?
C21X C22X H22X 120.2 . . ?
C23X C22X C21X 119.5(12) . . ?
C23X C22X H22X 120.2 . . ?
C25X C24X H24X 118.6 . . ?
C23X C24X C25X 122.7(12) . . ?
C23X C24X H24X 118.6 . . ?
C3X C8X C9X 106.6(9) . . ?
C7X C8X C9X 132.8(10) . . ?
C7X C8X C3X 120.6(8) . . ?
C9X C10X C11X 129.9(8) . . ?
C18X C10X C9X 120.2(8) . . ?
C18X C10X C11X 109.9(8) . . ?
C8X C3X C2X 110.7(9) . . ?
C8X C3X C4X 120.5(9) . . ?
C4X C3X C2X 128.8(11) . . ?
C12X C17X C18X 108.9(10) . . ?
C12X C17X C16X 117.6(7) . . ?
C16X C17X C18X 133.5(9) . . ?
C22X C23X H23X 121.0 . . ?
C24X C23X C22X 118.0(12) . . ?
C24X C23X H23X 121.0 . . ?
C8X C7X H7X 121.0 . . ?
C8X C7X C6X 117.9(11) . . ?
C6X C7X H7X 121.0 . . ?
C10X C11X H11C 111.3 . . ?
C10X C11X H11D 111.3 . . ?
H11C C11X H11D 109.2 . . ?
C12X C11X C10X 102.3(7) . . ?
C12X C11X H11C 111.3 . . ?
C12X C11X H11D 111.3 . . ?
C3X C4X H4X 120.5 . . ?
C5X C4X C3X 119.0(15) . . ?
C5X C4X H4X 120.5 . . ?
C17X C12X C11X 109.9(9) . . ?
C17X C12X C13X 125.1(12) . . ?
C13X C12X C11X 125.0(12) . . ?
C17X C16X H16X 120.6 . . ?
C15X C16X C17X 118.8(10) . . ?
C15X C16X H16X 120.6 . . ?
C7X C6X H6X 119.5 . . ?
C7X C6X C5X 120.9(18) . . ?
C5X C6X H6X 119.5 . . ?
C4X C5X C6X 121(2) . . ?
C4X C5X H5X 119.5 . . ?
C6X C5X H5X 119.5 . . ?
C12X C13X H13X 123.2 . . ?
C14X C13X C12X 113.6(19) . . ?
C14X C13X H13X 123.2 . . ?
C16X C15X H15X 120.0 . . ?
C16X C15X C14X 119.9(15) . . ?
C14X C15X H15X 120.0 . . ?
C13X C14X C15X 124.9(19) . . ?
C13X C14X H14X 117.5 . . ?
C15X C14X H14X 117.5 . . ?

_shelx_res_file                  
;
TITL 1_a.res in P2(1)
    1.res
    created by SHELXL-2019/2 at 12:55:04 on 30-Nov-2022
REM Old TITL 1 in P2(1)/m
REM SHELXT solution in P2(1): R1 0.307, Rweak 0.040, Alpha 0.068
REM <I/s> 0.634 for 9 systematic absences, Orientation as input
REM Flack x = -9.990 ( 9.990 ) from 1202 Parsons' quotients
REM Formula found by SHELXT: C29
CELL 1.54178 4.6856 16.2628 11.3085 90 90.473 90
ZERR 2 0.0001 0.0005 0.0004 0 0.002 0
LATT -1
SYMM -X,0.5+Y,-Z
SFAC C H
UNIT 54 36
SADI C9 C8 C27X C26X
SADI C9 C10 C27X C1X
SADI C9 C1 C27X C19X
SADI C8 C3 C26X C21X
SADI C8 C7 C26X C25X
SADI C10 C18 C1X C9X
SADI C10 C11 C1X C2X
SADI C15 C16 C6X C7X
SADI C15 C14 C6X C5X
SADI C24 C23 C15X C14X
SADI C24 C25 C15X C16X
SADI C5 C4 C23X C22X
SADI C5 C6 C23X C24X
SADI C27 C1 C18X C19X
SADI C27 C26 C18X C17X
SADI C27 C19 C18X C10X
SADI C1 C2 C19X C20X
SADI C26 C21 C17X C12X
SADI C26 C25 C17X C16X
SADI C23 C22 C14X C13X
SADI C4 C3 C22X C21X
SADI C3 C2 C21X C20X
SADI C18 C17 C9X C8X
SADI C18 C19 C9X C10X
SADI C16 C17 C7X C8X
SADI C17 C12 C8X C3X
SADI C19 C20 C10X C11X
SADI C14 C13 C5X C4X
SADI C21 C22 C12X C13X
SADI C21 C20 C12X C11X
SADI C7 C6 C25X C24X
SADI C12 C13 C3X C4X
SADI C12 C11 C3X C2X
SADI 0.04 C9 C27 C27X C18X
SADI 0.04 C9 C3 C27X C21X
SADI 0.04 C9 C18 C27X C9X
SADI 0.04 C9 C7 C27X C25X
SADI 0.04 C9 C11 C27X C2X
SADI 0.04 C9 C2 C27X C20X
SADI 0.04 C8 C10 C26X C1X
SADI 0.04 C8 C1 C26X C19X
SADI 0.04 C8 C4 C26X C22X
SADI 0.04 C8 C6 C26X C24X
SADI 0.04 C8 C2 C26X C20X
SADI 0.04 C10 C1 C1X C19X
SADI 0.04 C10 C17 C1X C8X
SADI 0.04 C10 C19 C1X C10X
SADI 0.04 C10 C12 C1X C3X
SADI 0.04 C15 C17 C6X C8X
SADI 0.04 C15 C13 C6X C4X
SADI 0.04 C24 C26 C15X C17X
SADI 0.04 C24 C22 C15X C13X
SADI 0.04 C5 C3 C23X C21X
SADI 0.04 C5 C7 C23X C25X
SADI 0.04 C27 C18 C18X C9X
SADI 0.04 C27 C21 C18X C12X
SADI 0.04 C27 C25 C18X C16X
SADI 0.04 C27 C20 C18X C11X
SADI 0.04 C27 C2 C18X C20X
SADI 0.04 C1 C26 C19X C17X
SADI 0.04 C1 C3 C19X C21X
SADI 0.04 C1 C19 C19X C10X
SADI 0.04 C26 C19 C17X C10X
SADI 0.04 C26 C22 C17X C13X
SADI 0.04 C26 C20 C17X C11X
SADI 0.04 C23 C21 C14X C12X
SADI 0.04 C23 C25 C14X C16X
SADI 0.04 C4 C6 C22X C24X
SADI 0.04 C4 C2 C22X C20X
SADI 0.04 C3 C7 C21X C25X
SADI 0.04 C18 C16 C9X C7X
SADI 0.04 C18 C12 C9X C3X
SADI 0.04 C18 C20 C9X C11X
SADI 0.04 C18 C11 C9X C2X
SADI 0.04 C16 C14 C7X C5X
SADI 0.04 C16 C12 C7X C3X
SADI 0.04 C17 C19 C8X C10X
SADI 0.04 C17 C13 C8X C4X
SADI 0.04 C17 C11 C8X C2X
SADI 0.04 C19 C21 C10X C12X
SADI 0.04 C14 C12 C5X C3X
SADI 0.04 C21 C25 C12X C16X
SADI 0.04 C22 C20 C13X C11X
SADI 0.04 C13 C11 C4X C2X
SIMU 0.01 0.02 2 C11X C25 C2 C7X C18X C14X C25X C5X C11 C4X C22X C6X C23X =
 C13X C12 C12X C26X C15X C9X C16X C27X C24 C8X C16 C3X C10 C21X C15 C7 C9 =
 C19 C1 C20 C26 C13 C23 C1X C4 C19X C18 C22 C8 C20X C27 C24X C3 C6 C5 C10X =
 C17 C17X C21 C2X C14

L.S. 20
PLAN  30
SIZE 0.06 0.11 0.12
TEMP -116(2)
BOND
list 4
BOND $H
fmap 2
acta
REM <olex2.extras>
REM <HklSrc "%.\\1.hkl">
REM </olex2.extras>

WGHT    0.061000    0.076200
FVAR       1.58866   0.58317
PART 1
C9    1    0.446766    0.567636    0.339154    21.00000    0.02610    0.02550 =
         0.04240   -0.00709    0.00136   -0.00462
C8    1    0.330493    0.630130    0.257330    21.00000    0.03216    0.02665 =
         0.04554   -0.00463   -0.00281   -0.00475
C10   1    0.394703    0.551692    0.458427    21.00000    0.02885    0.02777 =
         0.04106    0.00091   -0.00324   -0.00487
C15   1    0.356556    0.446516    0.838673    21.00000    0.05583    0.05356 =
         0.04672   -0.00359   -0.00297   -0.00892
AFIX  43
H15   2    0.401124    0.411757    0.903769    21.00000   -1.20000
AFIX   0
C24   1    1.305499    0.313223    0.176171    21.00000    0.03606    0.04665 =
         0.06376   -0.01901    0.00360    0.00156
AFIX  43
H24   2    1.394133    0.303894    0.102120    21.00000   -1.20000
AFIX   0
C5    1    0.194272    0.727028    0.068060    21.00000    0.04878    0.03848 =
         0.05445    0.00445   -0.00719    0.00276
AFIX  43
H5    2    0.144234    0.761519    0.003336    21.00000   -1.20000
AFIX   0
C27   1    0.778154    0.452852    0.338754    21.00000    0.03178    0.03323 =
         0.03754   -0.00377   -0.00291   -0.00732
C1    1    0.642848    0.518228    0.278080    21.00000    0.02920    0.03168 =
         0.04682   -0.01087    0.00291   -0.00383
C26   1    0.986434    0.390821    0.299152    21.00000    0.02811    0.03368 =
         0.04474   -0.00745   -0.00216   -0.00552
C23   1    1.370447    0.262349    0.272915    21.00000    0.03737    0.04272 =
         0.07804   -0.01517    0.00076   -0.00066
AFIX  43
H23   2    1.500937    0.218174    0.263439    21.00000   -1.20000
AFIX   0
C4    1    0.390919    0.665370    0.049249    21.00000    0.04454    0.03576 =
         0.05264    0.00771   -0.00422   -0.00189
AFIX  43
H4    2    0.474537    0.656888   -0.026018    21.00000   -1.20000
AFIX   0
C3    1    0.461790    0.615488    0.147376    21.00000    0.04495    0.04099 =
         0.04896    0.00406   -0.01118   -0.01583
C18   1    0.529640    0.486880    0.518350    21.00000    0.02620    0.02736 =
         0.04540    0.00305   -0.00931   -0.00020
C16   1    0.494843    0.431142    0.733116    21.00000    0.04345    0.04624 =
         0.04774    0.00236   -0.00877   -0.00460
AFIX  43
H16   2    0.627340    0.387398    0.724287    21.00000   -1.20000
AFIX   0
C17   1    0.425563    0.484419    0.640998    21.00000    0.03556    0.03237 =
         0.04007    0.00474   -0.00708   -0.00700
C19   1    0.722314    0.438078    0.457370    21.00000    0.02906    0.02789 =
         0.04413   -0.00095   -0.00715   -0.00457
C14   1    0.158147    0.508558    0.857149    21.00000    0.05395    0.05528 =
         0.04866   -0.00638    0.00866   -0.00706
AFIX  43
H14   2    0.069217    0.515208    0.931733    21.00000   -1.20000
AFIX   0
C21   1    1.052093    0.339614    0.392497    21.00000    0.02930    0.03171 =
         0.04782   -0.00526   -0.00520   -0.00706
C7    1    0.132658    0.692219    0.274550    21.00000    0.04199    0.03130 =
         0.05245   -0.00097   -0.01021    0.00022
AFIX  43
H7    2    0.046358    0.701146    0.349181    21.00000   -1.20000
AFIX   0
C6    1    0.066163    0.741470    0.175421    21.00000    0.04899    0.04316 =
         0.06085    0.00376   -0.00909   -0.00538
AFIX  43
H6    2   -0.067974    0.784945    0.182678    21.00000   -1.20000
AFIX   0
C25   1    1.109316    0.378011    0.188730    21.00000    0.03842    0.04255 =
         0.05024   -0.00990    0.00336   -0.00851
AFIX  43
H25   2    1.061537    0.412286    0.123484    21.00000   -1.20000
AFIX   0
C22   1    1.249388    0.275423    0.379718    21.00000    0.04002    0.03422 =
         0.06877   -0.00381   -0.00720    0.00006
AFIX  43
H22   2    1.297662    0.241464    0.445246    21.00000   -1.20000
AFIX   0
C12   1    0.229483    0.548620    0.654534    21.00000    0.04101    0.04351 =
         0.04148   -0.00950    0.00366   -0.01368
C13   1    0.093227    0.560991    0.762506    21.00000    0.05147    0.05330 =
         0.04237   -0.00026    0.00152   -0.00777
AFIX  43
H13   2   -0.041148    0.604234    0.771544    21.00000   -1.20000
AFIX   0
C20   1    0.890821    0.364352    0.500998    21.00000    0.03452    0.03582 =
         0.04816    0.00211   -0.00522   -0.00322
AFIX  23
H20A  2    1.022167    0.379606    0.566419    21.00000   -1.20000
H20B  2    0.762879    0.319757    0.527784    21.00000   -1.20000
AFIX   0
C11   1    0.191705    0.594612    0.541273    21.00000    0.03395    0.03023 =
         0.05247   -0.00341   -0.00264   -0.00225
AFIX  23
H11A  2    0.243212    0.653273    0.551041    21.00000   -1.20000
H11B  2   -0.007553    0.590760    0.512000    21.00000   -1.20000
AFIX   0
C2    1    0.665191    0.545168    0.152782    21.00000    0.03689    0.04047 =
         0.04582   -0.00369    0.00111   -0.00707
AFIX  23
H2A   2    0.607417    0.500740    0.097731    21.00000   -1.20000
H2B   2    0.861753    0.562952    0.134029    21.00000   -1.20000
AFIX   0
PART 2
C2X   1    0.878094    0.454137    0.196452   -21.00000    0.04392    0.05685 =
         0.04652    0.00210   -0.00580   -0.02441
AFIX  23
H2XA  2    1.009310    0.496826    0.166251   -21.00000   -1.20000
H2XB  2    0.750160    0.436163    0.131313   -21.00000   -1.20000
AFIX   0
C27X  1    0.514257    0.551493    0.313020   -21.00000    0.03193    0.03368 =
         0.03364    0.00172    0.00016   -0.00830
C26X  1    0.402845    0.611471    0.227017   -21.00000    0.03953    0.03537 =
         0.04480   -0.00037   -0.00671   -0.01218
C1X   1    0.711715    0.485586    0.297381   -21.00000    0.03608    0.03921 =
         0.04386    0.00162   -0.00406   -0.01381
C19X  1    0.385350    0.566477    0.421033   -21.00000    0.03005    0.02815 =
         0.04299   -0.00102   -0.00532   -0.00413
C21X  1    0.210247    0.661430    0.283238   -21.00000    0.03854    0.03505 =
         0.05112   -0.00298   -0.00697   -0.01133
C25X  1    0.455959    0.623084    0.108813   -21.00000    0.05503    0.05166 =
         0.04870    0.01333   -0.00568   -0.02028
AFIX  43
H25X  2    0.586630    0.588847    0.068008   -21.00000   -1.20000
AFIX   0
C9X   1    0.772889    0.436801    0.397395   -21.00000    0.02940    0.02833 =
         0.04058    0.00043   -0.00577   -0.00838
C18X  1    0.445483    0.516893    0.516911   -21.00000    0.02801    0.02316 =
         0.04458    0.00505   -0.00883   -0.00149
C20X  1    0.179226    0.637526    0.409994   -21.00000    0.04254    0.03338 =
         0.04394   -0.00538   -0.00602   -0.00549
AFIX  23
H20C  2   -0.018501    0.620127    0.427386   -21.00000   -1.20000
H20D  2    0.233389    0.683259    0.463423   -21.00000   -1.20000
AFIX   0
C22X  1    0.064219    0.725004    0.223597   -21.00000    0.06431    0.04624 =
         0.05437    0.00345   -0.01544   -0.01484
AFIX  43
H22X  2   -0.070072    0.758048    0.264407   -21.00000   -1.20000
AFIX   0
C24X  1    0.308678    0.688262    0.048967   -21.00000    0.06772    0.05620 =
         0.05264    0.00976   -0.00137   -0.01026
AFIX  43
H24X  2    0.344307    0.696763   -0.032703   -21.00000   -1.20000
AFIX   0
C8X   1    0.979326    0.372972    0.366245   -21.00000    0.03230    0.03312 =
         0.04358    0.00018   -0.00372   -0.01108
C10X  1    0.639559    0.452827    0.506959   -21.00000    0.02624    0.03047 =
         0.05037   -0.00083   -0.00373   -0.00149
C3X   1    1.039874    0.383470    0.246006   -21.00000    0.03644    0.05321 =
         0.04446   -0.02167    0.00888   -0.01474
C17X  1    0.336414    0.518848    0.637715   -21.00000    0.03165    0.03065 =
         0.04066    0.00005   -0.00454   -0.00642
C23X  1    0.117966    0.739014    0.104776   -21.00000    0.06423    0.05043 =
         0.05475    0.00508   -0.01034   -0.01378
AFIX  43
H23X  2    0.025604    0.782416    0.063266   -21.00000   -1.20000
AFIX   0
C7X   1    1.108886    0.309843    0.431187   -21.00000    0.03224    0.03564 =
         0.06645    0.00288   -0.00751   -0.00635
AFIX  43
H7X   2    1.071097    0.302851    0.512978   -21.00000   -1.20000
AFIX   0
C11X  1    0.660155    0.406171    0.623851   -21.00000    0.03375    0.03425 =
         0.05243    0.00114   -0.01304   -0.00236
AFIX  23
H11C  2    0.598153    0.348324    0.614500   -21.00000   -1.20000
H11D  2    0.857037    0.407298    0.656261   -21.00000   -1.20000
AFIX   0
C4X   1    1.233702    0.330816    0.188862   -21.00000    0.03767    0.05135 =
         0.06598   -0.01880    0.00725   -0.00521
AFIX  43
H4X   2    1.275285    0.338050    0.107443   -21.00000   -1.20000
AFIX   0
C12X  1    0.456974    0.453891    0.701675   -21.00000    0.03479    0.03730 =
         0.05098    0.00092   -0.01185   -0.00280
C16X  1    0.142849    0.570273    0.696823   -21.00000    0.04285    0.04455 =
         0.03792   -0.00043   -0.00059   -0.00521
AFIX  43
H16X  2    0.057052    0.615574    0.657167   -21.00000   -1.20000
AFIX   0
C6X   1    1.296406    0.257156    0.371788   -21.00000    0.04432    0.04769 =
         0.07469   -0.01768   -0.00525   -0.00726
AFIX  43
H6X   2    1.381411    0.212480    0.413175   -21.00000   -1.20000
AFIX   0
C5X   1    1.360286    0.269531    0.251930   -21.00000    0.04502    0.05242 =
         0.06237   -0.02224    0.00163   -0.00539
AFIX  43
H5X   2    1.494103    0.234498    0.214375   -21.00000   -1.20000
AFIX   0
C13X  1    0.395566    0.434741    0.820256   -21.00000    0.05554    0.05912 =
         0.04941    0.00577   -0.00303   -0.00280
AFIX  43
H13X  2    0.477906    0.389359    0.860960   -21.00000   -1.20000
AFIX   0
C15X  1    0.079812    0.553780    0.813337   -21.00000    0.05383    0.05341 =
         0.03823   -0.00309    0.00045   -0.00883
AFIX  43
H15X  2   -0.050873    0.587736    0.854613   -21.00000   -1.20000
AFIX   0
C14X  1    0.208265    0.487107    0.870616   -21.00000    0.05801    0.05922 =
         0.04515    0.00099    0.00270   -0.00354
AFIX  43
H14X  2    0.160429    0.477861    0.950999   -21.00000   -1.20000
AFIX   0
HKLF 4


REM  1_a.res in P2(1)
REM wR2 = 0.1076, GooF = S = 1.054, Restrained GooF = 0.972 for all data
REM R1 = 0.0405 for 2899 Fo > 4sig(Fo) and 0.0439 for all 3143 data
REM 488 parameters refined using 1159 restraints

END

WGHT      0.0610      0.0762

REM Highest difference peak  0.170,  deepest hole -0.103,  1-sigma level  0.026
Q1    1   0.6000  0.5398  0.2206  11.00000  0.05    0.17
Q2    1   0.8150  0.4611  0.2573  11.00000  0.05    0.17
Q3    1   0.5906  0.5834  0.0998  11.00000  0.05    0.15
Q4    1   1.0699  0.3222  0.5030  11.00000  0.05    0.14
Q5    1   0.0482  0.6739  0.3447  11.00000  0.05    0.14
Q6    1   0.1767  0.5915  0.6208  11.00000  0.05    0.14
Q7    1   0.3480  0.6553  0.1544  11.00000  0.05    0.14
Q8    1   0.9780  0.4208  0.1806  11.00000  0.05    0.13
Q9    1   0.3287  0.5322  0.5721  11.00000  0.05    0.13
Q10   1   1.2875  0.2579  0.4657  11.00000  0.05    0.12
Q11   1   0.6568  0.4230  0.5608  11.00000  0.05    0.11
Q12   1   0.5312  0.4607  0.5863  11.00000  0.05    0.11
Q13   1   0.2440  0.5261  0.7444  11.00000  0.05    0.10
Q14   1  -0.0602  0.7745  0.2156  11.00000  0.05    0.10
Q15   1   0.4794  0.5740  0.2596  11.00000  0.05    0.10
Q16   1   0.3532  0.4774  0.7752  11.00000  0.05    0.10
Q17   1   0.5510  0.5261  0.2968  11.00000  0.05    0.10
Q18   1   1.2548  0.3043  0.2601  11.00000  0.05    0.10
Q19   1   1.1041  0.3572  0.2606  11.00000  0.05    0.10
Q20   1   0.2257  0.7025  0.1212  11.00000  0.05    0.09
Q21   1  -0.0601  0.7404  0.2784  11.00000  0.05    0.09
Q22   1   0.0006  0.7788  0.1025  11.00000  0.05    0.08
Q23   1   0.5736  0.4830  0.4450  11.00000  0.05    0.08
Q24   1   0.3505  0.6004  0.3383  11.00000  0.05    0.08
Q25   1   0.3158  0.5817  0.4374  11.00000  0.05    0.07
Q26   1   1.0658  0.3471  0.3338  11.00000  0.05    0.07
Q27   1  -0.2183  0.7956  0.2639  11.00000  0.05    0.07
Q28   1   0.6017  0.4605  0.9179  11.00000  0.05    0.07
Q29   1   0.5529  0.3992  0.6744  11.00000  0.05    0.07
Q30   1   0.6563  0.4577  0.4134  11.00000  0.05    0.07
;
_shelx_res_checksum              46760
_shelx_hkl_file                  
;
  -1   0   0  642.54   13.20
  -2   0   0   21.10    2.30
   2   0   0   17.50    0.80
  -3   0   0   22.20    2.60
  -3   0   0   18.00    2.70
  -4   0   0   45.50    4.30
  -4   0   0   43.20    3.50
  -5   0   0    1.30    1.00
  -1   1   0 4311.97   87.39
  -2   1   0  376.96   10.70
  -2   1   0  396.66    8.50
  -2   1   0  402.36    8.80
   2  -1   0  384.26    8.50
  -2  -1   0  384.86   10.50
  -3   1   0  717.93   18.10
  -3  -1   0  751.12   19.10
  -3  -1   0  704.73   17.70
  -4   1   0  248.08   10.30
  -4   1   0  258.37    8.80
  -4  -1   0  249.78   10.00
  -4  -1   0  250.17    8.40
  -5   1   0   10.50    1.70
  -5  -1   0    8.00    1.40
  -1   2   0 6242.58  126.59
  -2   2   0  148.79    5.10
  -2   2   0  147.09    5.70
   2  -2   0  157.18    4.00
  -2  -2   0  147.89    5.30
  -3   2   0  286.97    9.50
  -3  -2   0  276.37    8.50
  -3  -2   0  291.27    9.50
  -4   2   0   85.79    5.90
  -4   2   0   74.19    4.50
  -4  -2   0   76.99    5.00
  -4  -2   0   81.59    4.30
  -5   2   0   26.80    2.50
  -5  -2   0   27.10    2.20
   0   3   0   -0.10    0.50
  -1   3   0 8395.66  170.38
  -2   3   0  393.96   10.90
   2   3   0  363.16    8.00
  -2   3   0  388.06   10.80
  -2   3   0  380.66    9.10
  -2  -3   0  342.67   12.00
  -3   3   0   38.30    4.20
  -3   3   0   43.30    4.00
  -3  -3   0   41.80    2.80
  -3  -3   0   42.20    3.20
  -4   3   0   78.69    4.60
  -4   3   0   71.69    5.50
  -4  -3   0   76.19    4.00
   4  -3   0   68.49    3.70
  -4  -3   0   66.79    4.60
  -5   3   0    2.40    1.20
   5  -3   0    4.90    0.90
  -5  -3   0    3.20    1.10
  -1   4   0  953.10   22.20
  -1   4   0  959.40   21.20
  -2   4   0  583.94   13.50
  -2   4   0  538.45   16.20
   2   4   0  573.04   12.20
  -2   4   0  586.14   15.10
   2   4   0  555.94   12.30
  -2   4   0  598.14   15.50
  -3   4   0   12.90    1.80
  -3   4   0   10.90    2.00
  -3   4   0   13.30    2.30
  -3   4   0    9.40    2.40
   3  -4   0    9.20    1.30
  -3  -4   0    7.60    1.60
  -3  -4   0   10.40    1.70
  -4   4   0   27.30    3.00
  -4   4   0   31.80    4.00
  -4  -4   0   36.10    3.10
  -4  -4   0   30.20    2.50
   4  -4   0   29.30    2.10
  -5   4   0    6.30    1.40
  -5  -4   0    8.60    1.50
   5  -4   0    7.00    1.20
   0   5   0    2.20    2.80
   0   5   0    0.20    0.50
   0   5   0    1.60    1.20
   0   5   0    0.70    0.70
  -1   5   0 1193.28   27.90
  -1   5   0 1197.38   26.40
  -2   5   0 1720.83   35.70
  -2   5   0 1697.13   38.20
   2  -5   0 1727.63   37.70
  -3   5   0   14.90    2.30
  -3   5   0    9.10    3.90
  -3   5   0   17.60    3.20
  -3  -5   0   18.40    2.20
   3  -5   0   16.10    1.80
  -3  -5   0   18.50    2.80
  -4   5   0   35.90    3.30
  -4   5   0   36.10    4.30
  -4  -5   0   30.50    2.50
   4  -5   0   33.00    2.20
  -5   5   0   56.69    3.20
  -5  -5   0   50.79    2.70
   5  -5   0   53.29    2.50
   0   6   0  795.62   18.70
   0   6   0  802.92   20.60
   0   6   0  756.02   16.60
  -1   6   0 1812.22   40.90
  -2   6   0  498.45   12.80
  -2   6   0  497.35   11.70
  -2   6   0  499.95   14.20
   2   6   0  497.45   11.30
  -2   6   0  496.95   13.80
   2  -6   0  469.65   11.50
  -3   6   0   17.60    2.60
  -3   6   0   11.80    2.50
  -3   6   0   17.50    3.10
  -3  -6   0   17.30    1.90
   3  -6   0   16.00    1.70
  -4   6   0   47.30    3.70
  -4   6   0   57.89    5.10
  -4  -6   0   49.80    3.00
   4  -6   0   52.09    2.90
  -5  -6   0    8.30    1.40
   5  -6   0    4.10    0.80
   0   7   0    4.10    4.30
   0   7   0    2.40    1.10
   0   7   0    1.00    0.90
   0   7   0    0.70    0.60
   1   7   0  141.99    4.50
  -1   7   0  135.79    5.00
  -1   7   0  138.29    5.50
  -1   7   0  137.69    4.70
  -1   7   0  152.68    7.50
  -2   7   0    2.20    1.40
  -2   7   0    3.50    1.00
  -2   7   0    4.00    1.40
  -2   7   0    5.90    2.70
   2   7   0    1.50    0.80
   2  -7   0    4.00    1.10
  -3   7   0  155.08    7.60
   3   7   0  146.39    4.70
  -3   7   0  152.18    6.50
  -3   7   0  149.39    7.50
  -3  -7   0  157.28    5.10
   3  -7   0  156.68    5.10
  -4   7   0    2.70    1.60
  -4   7   0    6.20    3.60
   4  -7   0    4.60    1.20
  -5   7   0    2.30    1.00
   5  -7   0    1.90    0.70
   0   8   0   19.40    2.60
   0   8   0   18.00    1.20
   0   8   0   19.80    2.00
   0   8   0   15.50    1.20
   0   8   0   23.30    5.70
   1   8   0  308.37    7.70
  -1   8   0  318.87    8.90
  -1   8   0  333.07   12.30
  -1   8   0  330.27   10.20
  -1   8   0  342.47    9.90
   1   8   0  337.97    8.70
   1  -8   0  339.17    8.10
  -2   8   0  210.98    9.60
   2   8   0  205.48    5.40
  -2   8   0  207.28    7.60
  -2   8   0  206.58    6.50
  -2   8   0  208.58    7.90
   2   8   0  222.68    6.30
   2  -8   0  213.48    6.60
   3   8   0  224.98    6.00
  -3   8   0  235.98    9.80
  -3   8   0  237.88   10.10
   3  -8   0  235.38    6.90
  -4   8   0   10.20    2.00
   4  -8   0   10.90    1.50
  -5   8   0    3.00    1.00
   5  -8   0    2.00    0.60
   0   9   0   -0.40    1.20
   0   9   0    0.10    0.50
   0   9   0  -14.20    6.60
   0   9   0    0.00    1.00
   1   9   0  114.99    4.50
  -1   9   0  125.59    5.90
  -1   9   0  116.49    4.70
  -1   9   0  110.99    3.40
  -1   9   0  113.19    4.60
  -1   9   0  125.79    9.00
   1   9   0  110.59    3.40
   1  -9   0  116.59    3.70
   2   9   0   65.09    3.20
  -2   9   0   66.89    7.10
   2   9   0   69.19    2.60
  -2   9   0   66.99    3.50
  -2   9   0   69.19    4.30
  -2   9   0   69.49    4.60
  -2  -9   0   65.49    3.20
   2  -9   0   66.19    3.00
   3   9   0   64.59    2.90
  -3   9   0   68.19    9.70
  -3   9   0   68.49    7.00
   3   9   0   65.29    2.60
  -3   9   0   79.79    4.60
  -4   9   0    7.80    1.80
   4  -9   0    6.90    1.30
  -5   9   0    4.00    0.90
   5  -9   0    5.20    0.70
   0  10   0  622.24   14.00
   0  10   0  632.14   15.70
  -1  10   0   99.09    4.30
   1  10   0   95.99    3.30
  -1  10   0  101.49    4.50
  -1  10   0  100.59    5.60
   1  10   0  107.79    5.70
  -1  10   0  104.19    9.50
  -1  10   0   95.39    3.20
   1 -10   0  102.89    3.50
  -1 -10   0   89.19    4.30
  -2  10   0   69.79    3.80
  -2  10   0   63.69    4.40
  -2  10   0   69.79    8.00
   2  10   0   62.49    2.60
  -2  10   0   67.39    4.50
  -2  10   0   58.89    3.70
   2  10   0   66.39    3.50
   2 -10   0   61.69    3.00
  -2 -10   0   64.69    3.20
  -3  10   0    9.60    2.70
   3  10   0   13.00    1.90
  -3  10   0    7.20    4.50
  -3  10   0   10.70    2.00
   3  10   0   12.40    1.40
   3 -10   0   11.20    1.60
  -4  10   0    4.40    1.30
   4  10   0    4.20    0.90
   4 -10   0    4.70    1.10
  -5  10   0    8.40    0.90
   0  11   0    0.00    0.60
   0  11   0   -0.80    0.90
   0 -11   0    0.10    1.10
  -1  11   0   54.49    5.60
  -1  11   0   35.60    3.00
   1  11   0   38.10    3.00
  -1  11   0   22.30    5.80
  -1  11   0   36.40    2.00
   1  11   0   36.20    2.00
   1 -11   0   37.00    2.10
  -1 -11   0   36.40    2.90
   1 -11   0   33.30    3.20
  -2  11   0   97.89    9.80
   2  11   0   93.09    4.50
  -2  11   0   90.29    5.20
  -2  11   0   84.09    4.70
   2  11   0  101.29    3.60
  -2  11   0   92.49    5.70
  -2  11   0   87.79    4.60
   2 -11   0   94.39    5.40
   2 -11   0   94.19    3.80
  -2 -11   0   99.89    4.20
  -3  11   0   13.50    2.10
  -3  11   0   10.00    5.10
   3  11   0   14.10    1.50
  -3  11   0   13.40    2.80
   3 -11   0   14.90    1.80
  -4  11   0    2.20    1.20
   4  11   0    3.20    1.20
   4 -11   0    1.00    0.80
   0  12   0   59.99    3.90
   0  12   0   57.99    2.60
   0 -12   0   61.89    4.10
  -1  12   0   53.89   12.50
   1  12   0   59.49    2.80
  -1  12   0   65.19    4.20
   1  12   0   62.99    3.90
  -1 -12   0   57.29    3.90
   1 -12   0   61.99    2.60
   1 -12   0   56.89    4.30
   2  12   0   52.79    3.60
  -2  12   0   57.19    4.70
  -2  12   0   43.40    7.20
  -2  12   0   50.49    3.70
   2 -12   0   58.99    4.50
  -2 -12   0   60.39    3.40
  -3  12   0    8.30    5.60
  -3  12   0    6.50    1.60
   3  12   0    7.00    1.20
   3 -12   0    6.80    1.30
  -4  12   0   -0.40    0.70
   4  12   0    0.50    0.60
   4 -12   0    0.90    0.70
   0  13   0    0.80    1.20
   0  13   0    0.10    0.80
   0 -13   0    0.60    2.40
   1  13   0  155.58    6.90
  -1  13   0  146.79    8.30
  -1  13   0  154.08    6.70
   1  13   0  158.78    5.10
  -1  13   0  140.99   18.00
   1 -13   0  151.38    4.50
  -1 -13   0  156.08    6.40
   1 -13   0  154.48    7.00
   2  13   0    2.10    1.00
  -2  13   0   -6.40    6.80
   2  13   0    2.70    1.50
  -2  13   0    2.70    1.60
   2 -13   0    4.90    1.90
  -2 -13   0    4.70    1.40
   2 -13   0    4.20    1.10
  -3  13   0   -1.10    0.90
   3  13   0    0.40    1.00
   3 -13   0    1.10    0.90
   4 -13   0    4.50    0.80
   0  14   0    2.80    1.70
   0  14   0    5.90    1.50
   0 -14   0    6.40    2.10
   1  14   0  115.69    5.90
   1  14   0  126.69    4.50
  -1  14   0  117.49    6.10
   1 -14   0  130.09    6.40
  -1 -14   0  127.29    5.80
  -2  14   0    7.90   10.20
   2  14   0   13.30    1.70
  -2  14   0    5.80    1.80
   2  14   0    9.90    2.10
   2 -14   0   12.20    2.40
   2 -14   0   10.70    1.30
   3  14   0   36.20    2.10
   3 -14   0   35.80    2.00
   4 -14   0    1.70    0.60
   0  15   0    0.90    1.40
   0  15   0    0.70    1.00
   0 -15   0    1.70    1.50
   1  15   0    6.30    2.00
   1  15   0    8.70    1.50
  -1 -15   0    7.80    1.90
   1 -15   0    6.20    1.90
   2  15   0    8.20    1.40
  -2 -15   0   11.40    1.60
   2 -15   0    8.90    2.00
   3  15   0   24.30    1.80
   0  16   0  271.57    7.50
   0 -16   0  280.97    9.50
   1  16   0   12.70    1.70
   1 -16   0   16.90    2.70
  -1 -16   0   14.20    2.10
   2  16   0   44.10    2.50
   2 -16   0   33.40    5.10
   3  16   0   35.80    1.90
   0  17   0   -0.50    0.90
   0 -17   0   -0.20    1.00
   1  17   0   67.09    3.10
   1 -17   0   55.99    3.80
  -1 -17   0   64.99    3.60
   2  17   0   14.90    1.60
   2 -17   0   15.90    2.10
   3  17   0   74.49    2.60
   0 -18   0  131.39    5.40
   1  18   0   10.40    1.70
  -1 -18   0    9.40    1.50
   1 -18   0    8.10    1.50
   2  18   0   12.50    1.30
   2 -18   0   13.20    1.50
   0 -19   0   -0.30    0.80
   1 -19   0   14.60    1.60
  -1 -19   0   20.60    1.50
   0 -20   0    0.50    0.70
   1 -20   0   28.20    1.70
  -5   0  -1    3.30    1.20
  -4   0  -1  107.59    6.20
  -4   0  -1  123.29    5.70
  -3   0  -1  106.09    4.90
  -2   0  -1   74.89    3.60
   2   0   1   59.59    2.10
  -1   0  -1    1.70    0.70
  -1   0  -1    0.90    0.80
   1   0   1    2.10    0.40
  -1   0   1  350.56    8.60
  -1   0   1  356.56    8.00
   2   0  -1   23.50    1.00
  -2   0   1   20.90    2.30
  -3   0   1   58.99    4.40
  -3   0   1   51.89    3.30
  -4   0   1    0.30    1.60
  -4   0   1    2.20    1.50
  -5   0   1    1.30    1.10
  -5   1  -1    9.70    1.80
  -5  -1  -1   10.60    1.70
  -4   1  -1   77.19    4.60
  -4   1  -1   80.89    5.50
  -4  -1  -1   81.39    5.20
  -4  -1  -1   85.69    4.60
  -3   1  -1   86.29    5.30
  -3   1  -1   79.49    4.30
  -3  -1  -1   86.59    6.10
  -3  -1  -1   74.59    4.00
  -2   1  -1  252.57    6.00
  -2   1  -1  259.17    7.90
  -2   1  -1  256.07    6.00
  -2   1  -1  265.47    5.70
  -2  -1  -1  251.77    7.60
  -1   1  -1 1013.80   21.30
  -1  -1  -1  964.60   20.40
  -1   1   1  704.83   15.20
  -1   1   1  673.33   15.50
  -1  -1   1  692.53   14.70
  -2   1   1  152.28    5.90
  -2   1   1  159.78    4.40
   2   1  -1  151.88    3.60
  -2  -1   1  151.28    5.60
   2  -1  -1  156.28    3.90
  -3   1   1  518.65   13.70
  -3  -1   1  535.65   15.00
  -3  -1   1  504.35   13.40
  -4   1   1   50.09    3.60
  -4   1   1   53.79    5.00
  -4  -1   1   48.20    4.50
  -4  -1   1   52.39    3.60
  -5   1   1    9.40    1.50
  -5  -1   1    9.80    1.60
  -5   2  -1   56.29    3.30
  -5  -2  -1   55.49    2.90
  -4   2  -1  171.18    8.20
  -4  -2  -1  166.08    6.40
  -4  -2  -1  164.58    7.30
  -3   2  -1   74.69    4.80
  -3   2  -1   73.89    6.60
  -3  -2  -1   79.09    4.00
  -3  -2  -1   86.09    5.80
  -2   2  -1  902.11   19.80
  -2   2  -1  922.51   21.30
  -2  -2  -1  873.41   20.50
  -1   2   1 5538.85  112.79
  -1  -2   1 5556.74  112.19
   2   2  -1   91.39    2.40
  -2   2   1   95.69    4.60
   2  -2  -1   93.49    3.00
  -2  -2   1  106.79    5.40
  -3   2   1  111.29    6.10
  -3   2   1  110.19    6.40
  -3  -2   1  106.79    4.50
  -3  -2   1  106.89    5.40
  -4   2   1  108.19    5.20
  -4   2   1  115.49    6.90
  -4  -2   1  105.19    6.10
   4  -2  -1   93.79    5.30
  -4  -2   1  107.69    4.90
  -5   2   1    6.50    1.50
  -5  -2   1    8.40    1.50
  -5   3  -1   -0.20    1.00
  -5  -3  -1    0.00    1.80
  -4   3  -1   16.60    2.40
  -4   3  -1   22.70    3.70
  -4  -3  -1   26.10    2.80
  -4  -3  -1   19.70    2.80
  -3   3  -1   94.19    5.40
  -3   3  -1  116.19    5.30
  -3  -3  -1   97.59    7.20
  -3  -3  -1   99.69    4.40
   2   3   1  494.35   10.50
  -2   3  -1  494.75   13.10
  -2   3  -1  512.95   13.30
  -2   3  -1  506.85   11.70
  -2  -3  -1  494.35   12.30
  -1   3   1 2123.59   44.90
  -2   3   1  742.93   18.10
  -2  -3   1  696.93   17.20
  -3   3   1  178.18    7.90
  -3   3   1  177.88    6.70
  -3  -3   1  175.38    6.90
  -3  -3   1  164.48    6.00
   3  -3  -1  157.08    4.80
  -4   3   1   23.10    2.90
  -4   3   1   22.80    3.80
  -4  -3   1   23.90    2.60
  -4  -3   1   17.10    2.60
  -5   3   1    3.10    1.00
  -5  -3   1    4.00    1.20
  -5   4  -1  110.19    4.70
  -5  -4  -1  107.79    3.80
   5  -4   1  111.99    3.50
  -4   4  -1  176.78    7.30
  -4   4  -1  176.28    8.50
   4  -4   1  169.18    5.50
  -4  -4  -1  174.08    6.10
  -3   4  -1   26.90    3.00
  -3   4  -1   31.50    3.00
  -3   4  -1   31.60    2.50
  -3   4  -1   31.80    3.50
  -3  -4  -1   27.70    2.30
   3  -4   1   29.30    2.00
  -2   4  -1  612.64   15.60
  -2   4  -1  618.44   15.70
  -2   4  -1  622.74   14.30
   2   4   1  567.14   12.90
  -2   4  -1  605.34   16.40
  -2  -4  -1  615.44   14.40
  -1   4  -1 9999.00  195.48
  -1  -4  -1 9174.68  194.18
  -1   4   1  753.02   17.20
   1   4  -1  746.33   16.00
  -1   4   1  745.43   17.00
  -1   4   1  754.32   17.90
  -2   4   1 1090.69   23.30
  -2   4   1 1096.19   25.40
  -2   4   1 1146.59   26.30
  -2  -4   1 1105.69   24.60
  -3   4   1   38.60    3.00
  -3   4   1   49.00    4.80
  -3   4   1   42.80    4.10
  -3   4   1   44.70    3.20
  -3  -4   1   38.50    3.10
   3  -4  -1   39.30    2.10
  -3  -4   1   41.80    4.10
  -4   4   1    5.90    1.70
  -4   4   1    7.60    2.30
   4  -4  -1    8.40    1.30
  -4  -4   1    6.70    1.90
  -4  -4   1    7.40    1.50
  -5   4   1   17.80    2.00
   5  -4  -1   22.20    2.20
  -5  -4   1   22.80    3.50
  -5   5  -1   61.19    3.40
  -5  -5  -1   62.79    3.70
   5  -5   1   60.79    2.40
  -4   5  -1  108.79    5.60
  -4   5  -1  105.39    6.50
  -4  -5  -1  112.19    4.40
   4  -5   1  106.99    4.10
  -3   5  -1   32.00    3.30
  -3   5  -1   22.80    4.50
  -3   5  -1   39.80    5.40
  -3   5  -1   23.80    3.20
  -3  -5  -1   28.90    3.10
   3  -5   1   28.50    3.80
  -3  -5  -1   28.40    2.20
  -2   5  -1 4530.95   94.89
  -1   5  -1  725.83   18.60
  -1   5  -1  738.23   16.20
  -1   5  -1  734.03   16.70
  -1   5  -1  737.43   17.30
   0   5  -1  148.39    7.00
   0   5   1  155.48    6.90
   0   5   1  144.99    5.00
   0   5  -1  150.18    5.20
   0   5  -1  148.09    4.20
  -1   5   1   49.80    4.00
  -1   5   1   47.20    2.60
   1   5  -1   42.60    1.90
  -1   5   1   43.40    2.10
  -1   5   1   44.00    2.60
   1  -5  -1   40.00    3.40
  -2   5   1  525.95   12.90
  -2   5   1  518.25   14.30
   2   5  -1  516.95   11.60
  -2   5   1  533.45   14.20
  -2  -5   1  499.55   12.20
   2  -5  -1  473.15   11.70
   2  -5  -1  534.45   12.20
  -3   5   1  162.08    7.60
  -3   5   1  161.68    7.80
  -3   5   1  153.78    6.30
  -3  -5   1  161.08    5.90
  -3  -5   1  162.48    5.40
  -4   5   1   -1.40    1.50
  -4   5   1    0.80    1.40
   4  -5  -1   -0.30    0.70
  -4  -5   1   -0.10    1.10
  -5   5   1    1.30    0.90
  -5  -5   1    1.90    1.20
   5  -5  -1    3.80    1.00
  -5   6  -1   28.00    2.90
   5  -6   1   20.70    1.40
  -4   6  -1   61.79    4.30
  -4   6  -1   63.99    5.20
   4  -6   1   59.69    3.10
  -3   6  -1  200.38    8.30
  -3   6  -1  181.38    7.40
  -3   6  -1  188.48    7.60
   3  -6   1  180.58    5.70
  -3  -6  -1  181.38    5.90
  -2   6  -1 3161.98   64.39
  -2   6  -1 3086.79   67.59
  -1   6  -1  304.57    8.30
  -1   6  -1  314.77   10.80
  -1   6  -1  318.37    8.10
  -1   6  -1  321.87    9.30
   0   6   1   57.89    5.80
   0   6   1   55.89    3.10
   0   6  -1   62.59    3.30
   0   6  -1   62.29    2.60
  -1   6   1  262.57    6.90
  -1   6   1  256.27    7.80
   1   6  -1  252.87    6.70
  -1   6   1  256.17    7.60
  -1   6   1  262.07    9.20
   1  -6  -1  259.47    6.80
  -2   6   1   23.90    2.10
  -2   6   1   23.20    1.80
  -2   6   1   17.30    2.50
  -2   6   1   23.20    3.20
   2   6  -1   22.20    1.60
  -2  -6   1   22.10    1.40
   2  -6  -1   19.60    1.50
  -3   6   1    1.80    2.30
   3   6  -1    1.90    0.50
  -3   6   1    2.70    1.90
  -3   6   1    2.00    1.40
  -3  -6   1    1.40    0.90
   3  -6  -1    1.10    0.80
  -3  -6   1    0.40    0.90
  -4   6   1    5.80    1.80
  -4   6   1    5.00    2.50
   4  -6  -1    4.10    1.10
  -4  -6   1    5.40    1.50
  -5   6   1   41.40    2.70
   5  -6  -1   34.20    1.70
  -5  -6   1   35.20    2.20
  -5   7  -1    6.60    1.20
   5  -7   1    9.50    1.10
  -4   7  -1   23.30    4.00
  -4   7  -1   18.60    2.70
   4  -7   1   21.70    2.20
  -3   7  -1  265.67    9.90
  -3   7  -1  260.37   10.10
  -3   7  -1  270.57    9.40
  -3   7  -1  270.27    8.20
   3  -7   1  262.87    7.60
  -2   7  -1  728.23   16.60
  -2   7  -1  721.53   18.50
   2   7   1  703.03   16.20
  -2   7  -1  744.33   18.20
  -2   7  -1  726.53   20.10
   2  -7   1  692.83   16.30
  -1   7  -1  651.63   15.40
  -1   7  -1  624.24   15.20
  -1   7  -1  657.93   18.80
  -1   7  -1  670.53   16.80
   1  -7   1  672.63   16.50
   0   7   1   38.80    2.30
   0   7   1   33.80    5.00
   0   7  -1   24.80    4.50
   0   7  -1   34.30    2.80
   0   7  -1   36.30    2.20
   0   7   1   38.00    2.70
  -1   7   1   72.89    3.20
  -1   7   1   75.39    3.70
  -1   7   1   72.79    3.80
  -1   7   1   74.39    5.80
   1   7  -1   75.59    3.10
   1  -7  -1   73.59    2.80
   2   7  -1   27.40    1.80
  -2   7   1   28.70    2.50
  -2   7   1   32.50    2.20
   2   7  -1   30.60    1.90
  -2   7   1   29.70    3.20
  -2   7   1   31.30    4.40
   2  -7  -1   31.20    1.90
  -3   7   1   12.00    3.30
   3   7  -1   12.70    1.20
  -3   7   1   13.90    2.20
  -3   7   1    9.90    2.70
  -3  -7   1   13.20    1.70
   3  -7  -1   12.80    1.70
  -4   7   1   33.20    5.00
  -4   7   1   36.70    3.40
   4  -7  -1   35.10    2.30
  -4  -7   1   34.10    3.20
  -5   7   1   32.70    2.10
   5  -7  -1   34.20    1.60
  -5   8  -1    0.70    0.90
   5  -8   1    1.70    0.60
  -4   8  -1    6.70    2.00
   4  -8   1    6.20    1.40
  -3   8  -1  256.87    8.40
  -3   8  -1  243.28    9.40
  -3   8  -1  257.87   10.10
  -3   8  -1  250.87   10.30
   3  -8   1  260.17    7.60
  -2   8  -1  246.48    8.60
  -2   8  -1  256.57    8.80
  -2   8  -1  274.17   11.20
   2   8   1  229.48    6.10
   2   8   1  239.48    7.00
  -2   8  -1  249.38    7.70
   1   8   1  204.98    6.10
   1   8   1  187.48    6.10
  -1   8  -1  193.68    6.20
  -1   8  -1  205.68    7.60
  -1   8  -1  199.38    9.90
  -1   8  -1  195.38    6.00
   1  -8   1  190.58    5.50
   0   8   1   86.19    2.90
   0   8   1   83.09    4.40
   0   8  -1   92.59    4.80
   0   8  -1   89.19    2.80
   0   8   1   86.59    3.30
   0   8   1   82.49    8.70
   0   8   1   89.79    3.80
   0   8  -1   94.69    3.80
   0   8  -1   82.59    9.10
  -1   8   1  377.16   10.00
  -1   8   1  387.46   11.30
   1   8  -1  378.86    9.80
  -1   8   1  384.96   10.70
  -1   8   1  376.26   13.20
   1  -8  -1  379.46    9.00
  -2   8   1   12.60    2.30
  -2   8   1   10.20    3.30
   2   8  -1   15.80    1.70
  -2   8   1   11.00    1.80
   2   8  -1   15.60    1.10
  -2   8   1   14.70    1.70
  -3   8   1   25.50    4.40
   3   8  -1   25.50    1.70
   3   8  -1   26.00    1.50
  -3   8   1   30.10    4.00
   3  -8  -1   30.50    2.20
  -3  -8   1   27.00    2.60
  -4   8   1   36.40    3.00
   4  -8  -1   38.40    2.30
  -5   8   1   10.30    1.30
  -5   9  -1    0.60    0.70
   5  -9   1    0.20    0.50
  -4   9  -1   10.00    1.70
   4  -9   1   10.20    1.60
  -3   9  -1  301.37    9.60
  -3   9  -1  266.97   16.70
  -3   9  -1  297.97   10.10
  -3   9  -1  302.07   12.00
   3   9   1  281.17    7.30
   3  -9   1  303.07   11.70
  -2   9  -1  385.76   10.50
  -2   9  -1  393.06   11.70
  -2   9  -1  383.16   12.10
   2   9   1  398.66   10.40
  -2   9  -1  371.86   14.60
   2   9   1  382.06    9.20
  -2  -9  -1  401.16   12.20
   2  -9   1  385.46    9.90
  -1   9  -1   20.90    1.90
  -1   9  -1   27.90    5.30
  -1   9  -1   24.10    2.40
   1   9   1   21.20    1.40
  -1   9  -1   28.60    3.50
  -1   9  -1   19.90    1.40
   1   9   1   26.30    2.20
   1  -9   1   19.30    1.60
   0   9   1  279.97    8.10
   0   9   1  272.67    9.50
   0   9  -1  267.07    9.80
   0   9  -1  267.57    6.70
   0   9   1  280.27   13.60
   0   9  -1  273.37    8.00
   0   9   1  281.07    7.50
   0   9  -1  254.67   14.80
   0   9   1  290.47    6.90
   1   9  -1   49.50    2.10
  -1   9   1   50.29    3.00
  -1   9   1   48.20    3.60
  -1   9   1   44.30    5.80
  -1   9   1   48.00    3.20
   1   9  -1   48.20    2.90
   1  -9  -1   51.39    2.30
  -2   9   1   15.30    2.60
   2   9  -1   11.20    1.50
   2   9  -1   11.40    1.60
  -2   9   1   12.40    2.00
  -2   9   1    9.80    4.20
  -2   9   1   12.10    2.00
  -2   9   1   11.40    2.50
   2  -9  -1    8.60    1.20
  -3   9   1   10.80    4.20
  -3   9   1   14.50    2.10
   3   9  -1   15.80    1.60
  -3   9   1   15.40    3.60
   3   9  -1   12.70    1.40
  -4   9   1    0.60    1.00
   4   9  -1    0.50    1.20
   4  -9  -1    1.60    0.90
  -5   9   1    5.60    1.00
   5  -9  -1    4.60    0.70
  -5  10  -1    2.80    0.60
   4  10   1   17.00    1.50
  -4  10  -1   11.30    1.70
   4 -10   1   14.40    1.60
  -3  10  -1   16.20    2.60
  -3  10  -1   18.20    4.60
   3  10   1   17.70    1.60
  -3  10  -1   20.60    2.80
  -3  10  -1   20.00    3.30
   3 -10   1   14.40    1.90
  -2  10  -1   84.09    5.20
   2  10   1   82.29    4.00
  -2  10  -1   90.09    4.30
   2  10   1   85.49    3.10
  -2  10  -1   83.79    8.50
  -2  10  -1   84.79    4.70
  -2 -10  -1   88.19    3.70
   2 -10   1   83.79    3.60
   1  10   1   81.79    3.10
  -1  10  -1   82.49    2.80
  -1  10  -1   81.49    4.10
  -1  10  -1   88.49    8.90
  -1  10  -1   82.19    3.30
  -1  10  -1   79.29    5.10
   1  10   1   86.29    4.00
  -1 -10  -1   74.79    4.00
   1 -10   1   84.49    3.20
   0  10  -1  229.28    6.00
   0  10   1  215.58    6.30
   0  10  -1  229.88    7.40
   0  10   1  224.48    5.90
   0  10   1  234.38    7.40
   0 -10   1  245.78   11.90
   0 -10  -1  225.38   11.90
   1  10  -1   14.60    1.50
   1  10  -1   11.20    1.70
  -1  10   1   15.60    5.00
  -1  10   1    9.50    2.00
  -1  10   1   11.10    1.30
  -1  10   1   15.30    2.20
  -1  10   1   13.60    1.90
  -1 -10   1   10.10    1.90
   1 -10  -1   12.50    1.30
  -2  10   1  143.79    6.90
   2  10  -1  148.09    5.50
   2  10  -1  145.59    4.40
  -2  10   1  144.79    5.90
  -2  10   1  145.19    6.80
  -2  10   1  151.98    9.90
  -2  10   1  128.09    6.10
   2 -10  -1  149.49    4.80
  -2 -10   1  151.28    5.40
  -3  10   1   23.80    2.80
   3  10  -1   23.90    2.10
  -3  10   1   14.30    5.00
   3  10  -1   19.70    1.60
  -3  10   1   25.60    3.80
   3 -10  -1   25.20    2.20
  -4  10   1   10.60    1.60
   4  10  -1   14.30    1.30
   4 -10  -1   12.30    1.40
  -4  11  -1   80.59    3.90
   4  11   1   78.19    2.90
   4 -11   1   80.69    3.20
   3  11   1   35.90    2.10
  -3  11  -1   38.20    3.80
  -3  11  -1   48.10    6.70
  -3  11  -1   33.80    6.20
   3 -11   1   34.80    2.50
  -2  11  -1  125.69    6.60
  -2  11  -1  130.39   10.40
   2  11   1  123.99    5.20
  -2  11  -1  119.59    5.60
   2  11   1  128.49    4.20
  -2  11  -1  102.99    7.00
  -2 -11  -1  136.29    4.90
   2 -11   1  132.19    4.60
   2 -11   1  117.99    6.20
  -1  11  -1   -0.20    0.60
  -1  11  -1  -11.50    6.20
  -1  11  -1    0.30    1.00
  -1  11  -1    2.80    1.80
   1  11   1   -0.40    0.70
   1  11   1   -0.60    0.90
  -1 -11  -1    0.80    1.00
   1 -11   1   -0.50    0.70
   1 -11   1   -0.30    1.20
   0  11  -1  268.17    7.00
   0  11   1  268.17    7.00
   0  11  -1  275.97    8.70
   0  11   1  279.77    8.80
   0 -11   1  269.77    9.30
   0 -11  -1  266.67    8.90
  -1  11   1   54.89    8.10
  -1  11   1   44.00    4.10
   1  11  -1   46.20    2.30
  -1  11   1   44.30    3.30
   1  11  -1   49.80    3.40
  -1  11   1   50.59    3.50
  -1  11   1   49.70    2.30
   1 -11  -1   48.50    2.20
   1 -11  -1   45.50    3.60
  -1 -11   1   51.39    3.40
   2  11  -1  151.08    5.80
  -2  11   1  151.38    7.30
  -2  11   1  137.79    6.00
   2  11  -1  148.99    4.60
  -2  11   1  142.49   10.90
  -2  11   1  151.48    7.00
  -2  11   1  114.39    8.20
   2 -11  -1  152.98    4.90
   2 -11  -1  145.89    6.80
  -2 -11   1  155.28    5.70
  -3  11   1   20.80    2.50
   3  11  -1   23.10    1.70
  -3  11   1   11.10    5.20
  -3  11   1   17.70    3.60
   3 -11  -1   21.90    2.10
  -4  11   1    1.80    0.90
   4 -11  -1    2.50    0.80
   4  12   1    6.30    0.90
  -4  12  -1    5.00    1.20
   4 -12   1    4.50    0.90
  -3  12  -1   13.20    2.10
   3  12   1   14.50    1.60
  -3  12  -1   12.10    5.70
   3 -12   1   13.10    1.70
  -2  12  -1   25.60    7.30
   2  12   1   26.90    2.90
  -2  12  -1   29.80    3.20
  -2  12  -1   29.90    4.10
   2 -12   1   30.40    2.50
   2 -12   1   20.70    2.80
  -2 -12  -1   30.00    2.40
  -1  12  -1   22.80    2.90
   1  12   1   25.40    1.90
  -1  12  -1   21.20    8.30
   1  12   1   22.70    2.80
  -1  12  -1   21.70    3.70
  -1 -12  -1   24.70    2.70
   1 -12   1   23.20    3.20
   1 -12   1   24.10    1.80
   0  12   1   20.40    2.70
   0  12  -1   16.90    2.30
   0  12   1   23.10    1.90
   0  12  -1   23.00    1.80
   0 -12  -1   23.40    3.00
   0 -12   1   23.60    3.20
  -1  12   1  234.58   16.30
  -1  12   1  227.08   10.20
   1  12  -1  246.98    8.40
  -1  12   1  233.98    8.40
   1  12  -1  245.98    6.70
   1 -12  -1  237.38    8.80
  -1 -12   1  237.38    8.40
   1 -12  -1  249.08    6.30
   2  12  -1  191.78    7.20
  -2  12   1  195.38    8.70
  -2  12   1  203.68   13.70
   2 -12  -1  204.08    6.90
  -2 -12   1  203.98    6.80
   2 -12  -1  200.18    8.10
  -3  12   1    2.40    1.10
  -3  12   1    3.10    5.60
   3  12  -1    3.90    1.00
   3 -12  -1    1.30    0.90
   4  12  -1   11.60    1.20
  -4  12   1   10.10    1.30
   4 -12  -1   10.60    1.20
  -4  13  -1    2.80    0.80
   4  13   1    3.70    0.90
   4 -13   1    3.00    0.70
  -3  13  -1    4.60    1.50
   3  13   1    5.40    1.10
   3 -13   1    6.70    1.70
   2  13   1   13.90    2.20
   2  13   1   14.70    1.80
  -2  13  -1   12.60    8.00
  -2  13  -1   15.40    2.30
  -2  13  -1   16.80    3.40
   2 -13   1   13.60    1.60
  -2 -13  -1   13.60    1.80
   2 -13   1   13.20    2.40
  -1  13  -1  313.57   20.50
  -1  13  -1  312.37   10.30
   1  13   1  327.27    8.40
  -1  13  -1  313.97   12.80
   1  13   1  318.07   12.80
   1 -13   1  309.27   10.90
   1 -13   1  316.67    7.80
  -1 -13  -1  300.87    9.80
   0  13   1   61.19    3.00
   0  13   1   62.59    4.30
   0  13  -1   64.39    2.90
   0  13  -1   62.99    4.20
   0 -13  -1   66.59    4.90
   0 -13   1   65.19    5.20
   1  13  -1   10.20    2.80
  -1  13   1   11.10    2.40
  -1  13   1   13.00   16.30
  -1  13   1   10.00    4.30
   1  13  -1    9.20    1.40
  -1 -13   1    8.80    2.00
   1 -13  -1   10.90    2.30
  -2  13   1   74.19    5.40
   2  13  -1   84.39    3.40
  -2  13   1   68.69    9.90
   2  13  -1   83.39    4.50
  -2 -13   1   80.49    4.00
   2 -13  -1   77.69    3.20
   2 -13  -1   82.69    5.00
   3  13  -1   60.69    3.20
   3 -13  -1   75.79    4.90
   3  14   1   15.40    1.60
  -3  14  -1   13.50    1.70
   3 -14   1   14.10    1.40
   2  14   1   49.60    2.70
  -2  14  -1   47.00    4.50
  -2  14  -1   38.30    9.70
   2  14   1   44.90    3.40
   2 -14   1   52.99    2.50
  -2 -14  -1   53.09    3.00
   2 -14   1   48.60    3.90
  -1  14  -1   41.50    3.80
   1  14   1   41.10    3.70
   1  14   1   41.60    2.70
  -1 -14  -1   41.50    3.40
   1 -14   1   43.30    3.90
   0  14  -1   58.19    2.90
   0  14   1   59.79    3.00
   0  14   1   52.89    4.20
   0  14  -1   51.09    4.10
   0 -14   1   59.79    4.40
   0 -14  -1   56.29    4.10
  -1  14   1  109.49    5.90
   1  14  -1  113.19    4.30
   1  14  -1  112.09    5.60
   1 -14  -1  112.19    5.90
  -1 -14   1  114.09    5.60
  -2  14   1  179.58   18.40
   2  14  -1  181.68    7.20
   2  14  -1  194.78    5.90
   2 -14  -1  189.78    7.70
  -2 -14   1  199.18    7.40
   3  14  -1    7.80    1.20
   4 -14  -1    5.90    0.90
   3  15   1   14.10    1.50
   3 -15   1   13.30    1.30
   2  15   1   24.70    2.20
   2 -15   1   22.80    1.50
  -2 -15  -1   25.20    1.90
   2 -15   1   23.60    2.90
  -1  15  -1  105.19    6.30
   1  15   1  107.49    4.20
   1  15   1   88.39    6.20
  -1 -15  -1  103.39    5.00
   1 -15   1   99.29    5.60
   0  15  -1   40.80    2.60
   0  15   1   39.00    2.60
   0  15   1   38.30    4.00
   0  15  -1   44.00    3.90
   0 -15  -1   45.40    3.80
   0 -15   1   41.80    3.80
   1  15  -1   50.09    2.80
   1  15  -1   61.79    8.30
  -1  15   1   52.89    5.40
  -1 -15   1   49.70    3.80
   1 -15  -1   54.79    4.20
   2  15  -1   23.80    2.00
   2 -15  -1   18.60    2.50
  -2 -15   1   23.90    2.00
   2 -15  -1   27.80    1.40
   3  15  -1   32.00    1.90
   3 -15  -1   29.60    1.60
   3  16   1   10.40    1.30
   2  16   1   28.20    2.20
  -2 -16  -1   30.40    2.40
   2 -16   1   30.40    2.90
   1  16   1    2.50    1.20
  -1 -16  -1    0.70    1.10
   1 -16   1    1.20    1.30
   0  16  -1   38.10    2.40
   0  16   1   39.80    2.60
   0 -16  -1   37.80    3.40
   0 -16   1   40.80    3.60
   1  16  -1   15.90    1.80
  -1 -16   1   13.30    2.20
   1 -16  -1    9.50    1.80
   2  16  -1   11.40    1.40
   2 -16  -1   15.20    4.00
  -2 -16   1   11.70    2.50
   3  16  -1   30.90    1.80
   3  17   1   15.00    1.30
   2  17   1   15.80    1.60
   2 -17   1   20.60    2.40
   1  17   1    8.50    1.40
  -1 -17  -1    8.20    1.50
   1 -17   1    9.50    2.00
   0  17   1  138.19    4.50
   0  17  -1  131.19    4.30
   0 -17  -1  144.09    6.00
   0 -17   1  145.09    6.10
   1  17  -1   54.29    2.70
  -1 -17   1   53.09    3.30
   1 -17  -1   54.69    3.70
   2  17  -1    6.80    1.20
   2 -17  -1    5.60    1.20
   3  17  -1   15.60    1.20
   2  18   1   14.10    1.40
   2 -18   1   14.90    1.80
   1  18   1   16.80    3.00
  -1 -18  -1   12.60    1.50
   1 -18   1   10.70    1.70
   0 -18  -1   15.00    2.10
   0 -18   1   13.10    2.20
   1  18  -1    9.20    1.50
   1 -18  -1    8.10    1.60
  -1 -18   1    7.90    1.50
   2  18  -1   12.60    1.30
   2 -18  -1   13.00    1.60
  -1 -19  -1   28.70    1.60
   1 -19   1   30.80    2.20
   0 -19  -1   12.60    1.50
   0 -19   1   10.40    1.50
   1 -19  -1   63.59    3.00
  -1 -19   1   62.29    2.50
   1 -20   1   17.80    1.30
   0 -20   1    5.00    0.90
   0 -20  -1    5.60    0.90
   1 -20  -1   12.70    1.30
  -5   0  -2   15.40    2.00
  -4   0  -2   35.40    3.30
  -4   0  -2   35.00    3.60
  -3   0  -2    0.80    1.20
  -3   0  -2    1.40    1.40
  -2   0  -2  392.36    8.50
  -2   0  -2  384.06   10.40
  -1   0  -2  272.27    6.90
  -1   0  -2  266.57    5.80
   1   0  -2   84.29    2.40
  -1   0   2   82.39    3.20
  -1   0   2   90.89    3.40
   2   0  -2   45.40    1.70
  -2   0   2   45.70    3.30
  -3   0   2  249.38   13.60
   3   0  -2  237.38    6.00
  -4   0   2    3.50    1.90
  -4   0   2    4.70    1.50
  -5   0   2   91.59    3.90
  -5   1  -2   51.09    3.10
  -5  -1  -2   52.89    2.90
  -4   1  -2   42.10    4.00
  -4   1  -2   38.40    3.40
  -4  -1  -2   45.60    3.50
  -4  -1  -2   41.20    3.70
  -3   1  -2   64.49    4.20
  -3   1  -2   72.29    6.20
  -3  -1  -2   63.09    3.80
  -3  -1  -2   63.89    4.00
  -2   1  -2  351.76    9.50
  -2   1  -2  298.57    7.60
   2   1   2  320.77    7.50
  -2  -1  -2  358.56    9.30
   1   1  -2  174.78    4.40
  -1   1   2  183.88    5.50
   1  -1  -2  190.28    4.40
  -1  -1   2  177.08    5.20
  -1  -1   2  183.98    5.40
  -2   1   2  480.95   13.10
   2   1  -2  484.85   10.40
  -2   1   2  499.75   13.10
   2  -1  -2  457.25   10.80
  -2  -1   2  462.95   12.60
  -3   1   2   60.59    4.70
   3   1  -2   56.99    2.10
  -3   1   2   66.09    4.70
  -3  -1   2   63.39    5.10
  -3  -1   2   65.99    5.40
   3  -1  -2   56.39    2.30
  -4   1   2   36.20    3.40
  -4   1   2   30.40    4.30
  -4  -1   2   28.20    3.80
  -4  -1   2   30.80    2.80
  -5   1   2   22.50    2.30
  -5  -1   2   15.00    1.80
  -5   2  -2   74.99    3.80
  -5  -2  -2   82.69    4.00
  -4   2  -2   23.80    3.60
  -4   2  -2   24.00    3.20
  -4  -2  -2   17.70    2.30
  -4  -2  -2   21.70    3.00
  -3   2  -2  352.86   11.20
  -3   2  -2  343.57   10.70
  -3  -2  -2  344.97   10.50
  -3  -2  -2  328.07   10.00
  -2   2  -2  161.78    5.50
  -2   2  -2  167.98    4.80
   2   2   2  160.98    4.10
  -2   2  -2  160.78    5.60
  -2   2  -2  163.78    5.90
  -2  -2  -2  159.68    5.40
  -1   2  -2  169.38    4.20
  -1   2  -2  163.48    4.90
  -1  -2  -2  171.68    5.30
  -1  -2  -2  170.18    4.70
  -1  -2  -2  167.08    4.50
   0   2  -2  176.28    4.50
   0  -2  -2  193.28    4.40
   0  -2   2  186.58    6.00
   1   2  -2  216.68    5.20
  -1   2   2  223.88    6.70
  -1  -2   2  219.08    6.30
  -1  -2   2  210.88    5.70
   1  -2  -2  216.08    5.20
  -2   2   2    1.50    1.30
   2   2  -2    1.40    0.50
  -2  -2   2    0.10    1.00
   2  -2  -2    1.10    0.60
  -3   2   2  105.59    4.80
   3   2  -2  109.89    3.10
  -3   2   2  111.89    6.30
   3  -2  -2   99.19    3.60
  -3  -2   2  114.89    5.00
  -3  -2   2  108.99    5.70
   3  -2  -2  107.89    3.60
  -4   2   2   29.80    2.90
  -4   2   2   22.50    3.50
  -4  -2   2   34.70    4.20
  -4  -2   2   28.90    2.70
  -5   2   2   79.59    3.70
   5  -2  -2   83.79    2.70
  -5  -2   2   80.29    3.70
  -5   3  -2   35.40    2.80
  -5  -3  -2   38.00    2.20
   5  -3   2   33.00    2.60
  -4   3  -2   70.19    4.60
  -4   3  -2   65.49    5.00
   4  -3   2   61.89    3.10
  -4  -3  -2   68.19    3.80
  -3   3  -2   65.89    4.40
  -3   3  -2   66.69    4.10
   3  -3   2   57.79    2.70
  -3  -3  -2   56.49    3.50
  -3  -3  -2   62.19    3.50
  -2   3  -2  380.56    9.50
  -2   3  -2  383.46   10.80
  -2   3  -2  382.86   10.60
   2   3   2  339.47    8.20
  -2   3  -2  375.16   10.40
  -2  -3  -2  357.46    9.50
  -1   3  -2 1471.05   34.40
  -1  -3  -2 1355.86   30.20
  -1  -3  -2 1454.75   31.30
   0  -3   2  587.34   15.40
   1   3  -2   54.79    2.00
  -1   3   2   55.89    3.50
   1  -3  -2   53.19    2.00
  -1  -3   2   51.79    2.20
  -1  -3   2   55.09    3.10
  -2   3   2  279.57    9.10
  -2   3   2  272.07    8.30
   2   3  -2  259.57    6.80
   2  -3  -2  276.97    6.90
  -3   3   2   14.90    2.00
  -3   3   2   13.10    2.70
  -3   3   2   12.90    2.90
   3   3  -2   16.30    1.00
  -3   3   2   16.30    2.00
   3  -3  -2   13.80    1.60
  -3  -3   2   17.60    2.10
  -3  -3   2   18.50    2.70
   3  -3  -2   15.00    1.50
  -4   3   2   54.79    5.30
  -4   3   2   59.19    3.80
   4  -3  -2   53.69    2.50
  -4  -3   2   53.59    4.30
  -4  -3   2   54.79    3.30
  -5   3   2   19.30    2.10
  -5  -3   2   15.40    1.80
   5  -3  -2   20.70    1.60
  -5   4  -2   73.49    3.80
   5  -4   2   70.49    2.60
  -5  -4  -2   67.89    2.90
  -4   4  -2   17.70    2.80
  -4   4  -2   18.10    2.50
   4  -4   2   25.00    2.10
  -4  -4  -2   28.10    2.40
  -3   4  -2   22.50    2.90
  -3   4  -2   21.60    3.00
  -3   4  -2   21.80    2.50
  -3   4  -2   21.40    2.60
  -3  -4  -2   22.60    2.40
  -3  -4  -2   15.40    2.10
   3  -4   2   20.30    1.80
  -2   4  -2  386.86   10.00
  -2   4  -2  374.56   10.70
  -2   4  -2  393.06   11.30
  -2   4  -2  349.37   12.00
  -1   4  -2  468.55   13.20
  -1   4  -2  453.55   11.00
  -1   4  -2  458.85   11.60
  -1   4  -2  453.05   10.50
   0   4  -2   35.00    1.70
   0   4   2   29.40    2.20
   0   4   2   28.70    3.90
   0  -4  -2   32.40    1.50
   1   4  -2   86.59    2.90
  -1   4   2   90.09    5.50
  -1   4   2   90.09    3.50
  -1   4   2   89.39    3.70
   1  -4  -2   86.79    2.90
  -1  -4   2   85.59    2.60
   2   4  -2  217.58    5.50
  -2   4   2  212.98    5.70
  -2   4   2  228.48    8.10
  -2   4   2  221.98    7.80
   2  -4  -2  213.48    5.90
  -2  -4   2  204.78    6.50
  -3   4   2  243.68    8.80
  -3   4   2  235.48    9.80
   3   4  -2  229.38    5.50
  -3   4   2  228.38    7.70
   3  -4  -2  232.18    6.70
   3  -4  -2  224.28    6.20
  -3  -4   2  226.08    7.00
  -3  -4   2  231.28    8.10
  -4   4   2   74.59    6.10
  -4   4   2   78.29    4.30
   4  -4  -2   75.59    3.10
  -4  -4   2   75.29    3.80
  -4  -4   2   73.79    4.60
  -5   4   2    7.60    1.20
  -5  -4   2   12.60    2.40
   5  -4  -2   11.30    1.50
  -5   5  -2   20.70    2.70
   5  -5   2   19.70    1.50
  -4   5  -2   21.60    2.80
  -4   5  -2   23.70    3.40
   4  -5   2   25.60    2.20
  -3   5  -2  232.18    8.90
  -3   5  -2  238.38    6.60
  -3   5  -2  231.88    7.80
  -3   5  -2  226.28    8.40
   3  -5   2  221.58    6.70
  -3  -5  -2  225.88    8.00
  -2   5  -2 6939.81  143.79
  -1   5  -2  691.53   15.70
  -1   5  -2  676.43   16.70
  -1   5  -2  679.53   18.40
  -1   5  -2  702.33   15.40
   0   5   2  850.71   19.30
   0   5  -2  822.22   19.70
   0   5   2  840.62   20.70
   1   5  -2  425.06   10.10
  -1   5   2  462.25   16.20
  -1   5   2  428.66   11.10
  -1   5   2  422.16   12.30
   1  -5  -2  419.56   10.10
  -2   5   2  172.48    7.20
  -2   5   2  170.58    5.10
  -2   5   2  181.98    7.20
   2   5  -2  176.48    4.90
  -2  -5   2  166.28    5.30
   2  -5  -2  180.38    5.30
   2  -5  -2  172.38    5.20
  -3   5   2   25.50    3.60
  -3   5   2   27.40    2.90
  -3   5   2   21.70    3.40
   3   5  -2   25.70    1.40
  -3  -5   2   26.90    2.20
  -3  -5   2   24.40    2.40
   3  -5  -2   22.50    1.70
  -4   5   2   32.90    3.00
  -4   5   2   33.80    4.90
  -4  -5   2   31.40    2.80
   4  -5  -2   31.90    2.00
  -5   5   2   18.20    2.50
   5  -5  -2   18.80    1.40
  -5  -5   2   20.80    2.10
  -5   6  -2   25.60    2.30
   5  -6   2   26.30    1.50
  -4   6  -2   63.39    4.50
  -4   6  -2   48.90    5.40
   4  -6   2   59.09    3.10
  -3   6  -2   75.79    5.30
  -3   6  -2   80.99    3.70
  -3   6  -2   77.49    4.70
  -3   6  -2   72.99    4.90
   3  -6   2   75.29    3.50
  -2   6  -2 6181.68  129.59
  -1   6  -2 1104.19   25.60
  -1   6  -2 1114.59   27.60
  -1   6  -2 1104.99   24.00
  -1   6  -2 1087.59   24.00
   0   6  -2  606.14   16.00
   0   6   2  624.54   15.60
   0   6  -2  653.23   14.50
   0   6  -2  661.03   18.40
   0  -6  -2  632.34   14.20
  -1   6   2  676.03   16.40
  -1   6   2  667.13   16.30
  -1   6   2  651.73   17.80
   1   6  -2  676.33   15.10
   1  -6  -2  658.43   15.20
  -2   6   2  134.79    6.80
  -2   6   2  133.29    6.30
  -2   6   2  130.89    4.50
   2   6  -2  135.59    4.30
   2  -6  -2  131.79    4.10
  -2  -6   2  131.09    3.90
   2  -6  -2  136.09    4.60
  -3   6   2   -0.10    2.40
  -3   6   2    0.50    1.20
  -3   6   2    5.20    2.40
   3   6  -2    2.20    0.70
  -3  -6   2    1.20    1.20
  -3  -6   2    2.30    1.00
   3  -6  -2    1.40    0.80
  -4   6   2    4.30    2.70
  -4   6   2    7.80    1.80
  -4  -6   2    7.30    1.70
   4  -6  -2    6.40    1.20
  -5   6   2   17.10    1.80
  -5  -6   2   14.70    1.60
   5  -6  -2   17.00    1.20
  -5   7  -2    4.00    1.20
   5  -7   2    3.00    0.70
  -4   7  -2   10.80    2.80
  -4   7  -2   13.10    2.70
   4  -7   2   12.10    1.70
  -3   7  -2  180.08    6.50
  -3   7  -2  182.78    8.30
  -3   7  -2  180.68    8.30
  -3   7  -2  190.18    8.00
   3  -7   2  180.28    6.00
  -2   7  -2 2536.45   52.39
  -2   7  -2 2518.75   56.69
   2   7   2 2435.16   51.29
   2  -7   2 2528.15   52.29
  -1   7  -2  505.25   14.00
  -1   7  -2  501.15   12.40
  -1   7  -2  498.85   16.00
  -1   7  -2  518.65   12.30
   1  -7   2  555.94   15.30
   0   7  -2  405.66   10.00
   0   7   2  400.16   13.60
   0   7  -2  389.86   14.50
   0   7  -2  385.86   11.60
  -1   7   2 1216.38   27.40
  -1   7   2 1238.88   27.70
  -1   7   2 1184.48   26.30
  -1   7   2 1176.78   29.30
   1   7  -2 1164.08   25.00
   2   7  -2  422.96    9.80
  -2   7   2  447.66   13.60
  -2   7   2  434.96   14.10
   2   7  -2  444.96   10.80
  -2   7   2  454.75   12.60
   2  -7  -2  419.56   10.30
   2  -7  -2  428.86   11.20
   3   7  -2   16.40    1.30
  -3   7   2   17.20    3.30
  -3   7   2   16.60    2.40
  -3   7   2   18.30    3.40
   3   7  -2   15.50    1.40
  -3  -7   2   14.60    1.90
   3  -7  -2   16.80    1.70
  -4   7   2   26.10    3.60
  -4   7   2   19.40    3.60
  -4  -7   2   26.40    2.70
   4  -7  -2   24.50    1.90
  -5   7   2    6.70    1.10
   5  -7  -2    9.20    1.00
  -5  -7   2    7.80    1.00
  -5   8  -2   20.80    1.80
   5  -8   2   19.20    1.30
  -4   8  -2   30.00    3.30
   4  -8   2   37.60    2.50
   3   8   2 2287.87   47.90
  -3   8  -2 2326.07   52.19
  -3   8  -2 2336.47   52.69
  -3   8  -2 2329.37   51.69
  -2   8  -2  209.48   10.10
   2   8   2  204.48    5.50
  -2   8  -2  218.68    7.60
  -2   8  -2  206.88    6.50
  -2   8  -2  213.08    8.00
   2   8   2  210.68    6.40
   2  -8   2  212.58    6.40
  -1   8  -2  172.38    9.40
   1   8   2  166.78    4.60
  -1   8  -2  173.18    5.20
  -1   8  -2  171.18    5.60
   1  -8   2  167.48    5.10
   0   8   2  135.79    5.80
   0   8  -2  134.89    6.20
   0   8   2  131.89    3.80
   0   8  -2  133.79    3.70
   0   8  -2  123.89   10.70
   0   8   2  119.19    9.60
   0   8  -2  143.19    4.90
  -1   8   2  317.77   10.10
  -1   8   2  330.67    9.10
   1   8  -2  330.17    8.80
  -1   8   2  316.87   12.20
  -1   8   2  320.77    9.70
   1   8  -2  322.67    7.60
  -1   8   2  315.27    7.80
   1  -8  -2  320.07    7.80
  -2   8   2    1.40    3.30
  -2   8   2    2.10    1.10
   2   8  -2    1.90    0.60
   2   8  -2    0.60    1.40
   2  -8  -2    2.50    0.90
  -2  -8   2    1.60    1.00
   3   8  -2    4.50    0.80
  -3   8   2    7.10    2.60
   3   8  -2    3.50    0.90
  -3   8   2    3.50    2.00
  -3   8   2    6.70    3.60
   3  -8  -2    3.70    1.20
  -4   8   2   58.39    3.50
   4   8  -2   57.69    2.40
  -4  -8   2   62.49    3.40
   4  -8  -2   60.69    2.80
  -5   8   2   15.90    1.40
   5  -8  -2   16.20    1.10
  -5   9  -2   11.60    1.60
   5  -9   2   10.80    1.00
   4  -9   2   23.00    3.00
  -3   9  -2 1075.59   27.60
  -3   9  -2 1123.89   27.40
  -3   9  -2 1118.79   26.80
   3   9   2 1134.29   24.20
   3  -9   2 1124.89   25.20
  -2   9  -2  317.67    9.00
   2   9   2  324.37    8.90
  -2   9  -2  309.67    9.70
   2   9   2  310.97    8.80
  -2   9  -2  262.27   21.40
  -2   9  -2  315.57   10.60
  -2  -9  -2  306.67    8.20
   2  -9   2  321.37    8.60
  -1   9  -2   20.00    1.30
  -1   9  -2   19.80    1.50
  -1   9  -2   19.00    3.00
   1   9   2   19.20    1.40
   1   9   2   16.70    2.00
  -1   9  -2   16.70    1.90
  -1   9  -2   20.90    5.30
   1  -9   2   20.10    1.70
   0   9   2  545.95   13.50
   0   9  -2  534.85   20.80
   0   9  -2  527.45   15.70
   0   9  -2  531.95   12.00
   0   9  -2  542.85   13.40
   0   9   2  501.35   12.00
  -1   9   2  184.98    7.50
  -1   9   2  225.98   16.80
   1   9  -2  197.48    6.30
   1   9  -2  189.18    5.10
  -1   9   2  183.08    7.00
  -1   9   2  181.48    5.20
  -1   9   2  179.58    6.30
   1  -9  -2  186.48    5.10
  -1  -9   2  205.38    9.60
  -2   9   2   38.30    3.90
  -2   9   2   43.10    6.10
   2   9  -2   43.60    2.00
   2   9  -2   42.80    2.70
  -2   9   2   37.90    2.90
  -2  -9   2   44.40    2.80
  -2  -9   2   41.80    2.80
   2  -9  -2   42.50    2.30
   3   9  -2   49.20    2.70
  -3   9   2   52.79    3.50
  -3   9   2   54.99    5.10
  -3  -9   2   50.79    3.30
   3  -9  -2   58.29    2.90
  -4   9   2   37.60    2.70
   4   9  -2   38.10    1.90
   4  -9  -2   44.90    4.40
  -5   9   2    1.70    0.60
   5  -9  -2    2.30    0.90
  -5  10  -2    1.40    0.60
  -4  10  -2   16.80    2.10
   4 -10   2   24.20    1.90
  -3  10  -2  281.97    9.80
  -3  10  -2  290.67   10.20
  -3  10  -2  302.67   10.40
   3  10   2  304.87    7.70
  -3  10  -2  285.57   12.50
   3 -10   2  302.27    8.50
  -2  10  -2  156.08    6.10
   2  10   2  161.88    4.80
  -2  10  -2  157.48    7.40
  -2  10  -2  154.28   10.70
  -2  10  -2  146.29    6.30
   2  10   2  158.28    5.80
   2 -10   2  160.88    5.40
  -2 -10  -2  161.38    5.20
   1  10   2   34.80    2.00
  -1  10  -2   38.60    2.90
   1  10   2   34.30    2.70
  -1  10  -2   32.40    1.70
  -1  10  -2   38.20    3.80
  -1  10  -2   35.90    6.90
  -1 -10  -2   36.40    2.70
   1 -10   2   32.30    3.30
   0  10   2   25.10    2.30
   0  10  -2   19.50    2.30
   0  10   2   31.30    3.80
   0  10  -2   22.70    1.60
   0  10   2   24.90    1.80
   0 -10   2   26.90    3.00
   0 -10  -2   26.80    2.60
  -1  10   2  521.75   12.20
  -1  10   2  517.15   19.00
  -1  10   2  539.45   15.70
  -1  10   2  528.15   14.10
  -1  10   2  521.55   14.60
   1  10  -2  540.85   12.20
   1  10  -2  531.85   13.70
  -1 -10   2  505.15   14.20
   1 -10  -2  496.95   14.30
   1 -10  -2  559.14   12.50
  -2  10   2  142.99    8.40
  -2  10   2  137.09    6.90
   2  10  -2  133.99    5.30
  -2  10   2  145.59   10.10
   2  10  -2  138.59    4.30
  -2 -10   2  138.79    5.40
   2 -10  -2  115.99    6.90
   2 -10  -2  138.89    4.50
  -2 -10   2  131.29    4.90
   3  10  -2   81.09    3.60
  -3  10   2   86.19    8.40
  -3  10   2   89.39    6.30
  -3  10   2   78.59    4.10
   3  10  -2   77.69    3.10
   3 -10  -2   83.19    3.40
  -4  10   2   55.59    3.00
   4  10  -2   55.19    2.30
   4 -10  -2   60.59    2.60
   4  11   2  126.39    4.00
  -4  11  -2  141.69    6.00
   4 -11   2  132.49    4.40
  -3  11  -2  103.09    9.30
   3  11   2  110.39    3.90
  -3  11  -2  110.29    5.60
  -3  11  -2  106.89    5.60
   3 -11   2  118.29    4.60
  -2  11  -2  183.38    8.50
   2  11   2  191.18    5.60
   2  11   2  188.28    6.80
  -2  11  -2  171.28   12.50
   2 -11   2  190.38    6.10
  -2 -11  -2  205.78    9.00
   2 -11   2  180.48    8.10
   1  11   2  123.49    4.10
  -1  11  -2  134.49    5.60
   1  11   2  126.89    5.40
  -1  11  -2  122.09    6.90
  -1  11  -2  125.69   12.00
   1 -11   2  119.69    6.10
  -1 -11  -2  120.79    5.20
   1 -11   2  129.79    4.30
   0  11   2   66.49    4.00
   0  11  -2   72.09    4.10
   0  11  -2   70.29    2.80
   0  11   2   69.19    3.00
   0 -11  -2   70.69    4.10
   0 -11   2   72.89    4.60
   1  11  -2  326.87    8.10
  -1  11   2  300.77   10.10
  -1  11   2  322.77    8.20
   1  11  -2  316.77    9.60
  -1  11   2  310.67    9.90
  -1  11   2  321.57   16.70
  -1  11   2  311.07   11.70
   1 -11  -2  312.37   10.20
   1 -11  -2  317.87    7.70
  -1 -11   2  312.67   10.10
   2  11  -2   17.10    1.70
  -2  11   2    8.00    5.90
  -2  11   2    9.50    2.10
  -2  11   2   11.40    2.70
   2  11  -2   14.70    2.20
   2 -11  -2   11.20    1.40
  -2 -11   2   15.40    2.30
   2 -11  -2   10.40    2.10
  -3  11   2   21.00    5.50
   3  11  -2   17.70    2.40
  -3  11   2   20.30    4.20
   3  11  -2   19.00    1.60
   3 -11  -2   18.80    1.80
  -4  11   2   28.70    1.90
   4 -11  -2   34.00    1.90
  -4  12  -2   97.19    4.00
   4  12   2   93.79    3.20
   4 -12   2  102.69    3.40
  -3  12  -2   11.30    5.90
   3  12   2    9.90    1.40
  -3  12  -2    7.80    2.00
  -3  12  -2    9.70    2.00
   3 -12   2    7.00    1.30
  -2  12  -2    1.90    9.20
  -2  12  -2   14.20    2.80
   2  12   2   14.90    1.70
   2  12   2   15.50    2.30
  -2 -12  -2   18.60    1.90
   2 -12   2   17.40    2.70
   2 -12   2   18.70    2.00
  -1  12  -2  150.78   16.60
   1  12   2  140.79    6.00
  -1  12  -2  127.49    5.90
   1  12   2  140.29    4.60
  -1  12  -2  141.29    8.00
  -1 -12  -2  139.39    5.80
   1 -12   2  131.79    6.60
   1 -12   2  131.89    4.40
   0  12   2   86.29    4.80
   0  12   2   88.49    3.50
   0  12  -2   88.89    3.30
   0  12  -2   84.19    4.60
   0 -12  -2   89.39    4.80
   0 -12   2   82.89    5.10
  -1  12   2  156.68    6.70
   1  12  -2  164.78    5.00
   1  12  -2  156.48    6.40
  -1 -12   2  148.69    7.30
   1 -12  -2  144.79    6.60
  -2  12   2   67.39   15.80
   2  12  -2   50.09    2.70
  -2  12   2   51.79    5.10
   2  12  -2   55.49    3.70
  -2 -12   2   54.79    3.50
   2 -12  -2   54.99    4.20
   2 -12  -2   55.79    2.70
   3  12  -2    7.30    1.20
  -3  12   2    2.40    5.50
   3 -12  -2    7.80    1.30
   4  12  -2   27.00    1.50
   4 -12  -2   25.60    1.50
  -4  13  -2   23.70    1.60
   4 -13   2   23.60    1.40
   3  13   2   -0.60    0.80
  -3  13  -2    1.30    1.10
   3 -13   2   -0.10    0.90
   2  13   2   29.20    2.20
  -2  13  -2   24.20    8.00
   2  13   2   31.10    2.90
  -2  13  -2   25.20    3.60
   2 -13   2   37.40    4.10
  -2 -13  -2   31.60    2.30
   2 -13   2   32.50    2.30
  -1  13  -2   53.59    5.20
  -1  13  -2   40.60   13.30
  -1  13  -2   53.69    5.60
   1  13   2   48.90    3.90
  -1 -13  -2   51.39    3.60
   1 -13   2   45.50    4.10
   1 -13   2   49.60    2.40
   0  13   2   60.29    4.40
   0  13   2   65.59    3.10
   0  13  -2   61.69    4.30
   0  13  -2   56.09    2.80
   0 -13  -2   59.99    4.10
   0 -13   2   60.19    4.50
   1  13  -2   58.99    4.20
   1 -13  -2   59.79    4.20
  -1 -13   2   62.19    4.20
   2  13  -2   87.39    4.70
   2  13  -2   90.59    3.70
  -2 -13   2   91.09    4.40
   2 -13  -2   96.39    5.30
   3  13  -2    3.30    1.00
   4 -13  -2    5.90    0.80
   3  14   2   11.60    1.40
  -3  14  -2   10.90    1.60
   3 -14   2   13.00    1.40
  -2  14  -2   36.70    3.00
   2  14   2   37.10    2.50
  -2  14  -2   42.80   10.40
  -2  14  -2   37.70    4.90
   2  14   2   34.70    3.90
   2 -14   2   36.80    3.50
  -2 -14  -2   36.60    2.30
   2 -14   2   38.60    2.20
   1  14   2  199.98    8.10
   1  14   2  215.28    6.50
  -1  14  -2  197.28    8.10
  -1 -14  -2  206.78    7.50
   1 -14   2  217.98    8.80
   0  14   2   79.29    3.50
   0  14   2   77.49    5.00
   0  14  -2   78.49    3.30
   0 -14  -2   70.69    4.50
   0 -14   2   75.19    5.00
   1  14  -2  107.59    4.00
   1  14  -2   99.09    5.30
  -1  14   2  102.29    5.70
   1 -14  -2  106.79    5.60
  -1 -14   2  103.19    5.40
   2  14  -2   13.90    2.30
   2  14  -2   12.70    1.50
  -2  14   2    9.70   10.10
   2 -14  -2   14.40    1.40
   2 -14  -2   16.10    2.50
  -2 -14   2   14.60    2.00
   3  14  -2    2.60    0.90
   3 -14  -2    3.90    0.80
   3  15   2    2.60    0.90
   3 -15   2    2.10    0.70
   2  15   2   26.10    3.80
   2 -15   2   26.30    3.10
  -2 -15  -2   20.40    1.70
   2 -15   2   20.50    1.40
  -1  15  -2   28.50    3.30
   1  15   2   37.20    3.90
   1  15   2   28.40    2.40
  -1 -15  -2   28.00    4.00
   1 -15   2   36.10    7.00
   0  15  -2  183.78    5.50
   0  15  -2  175.58    7.60
   0  15   2  176.48    5.70
   0  15   2  173.08    7.60
   0 -15  -2  178.88    7.30
   0 -15   2  183.18    7.80
   1  15  -2   88.19    5.20
  -1  15   2   81.09    5.30
   1  15  -2   85.89    3.60
   1 -15  -2   62.49    8.10
  -1 -15   2   90.99    7.10
   2  15  -2   53.79    3.70
   2 -15  -2   49.90    3.60
  -2 -15   2   50.29    2.80
   3  15  -2   18.80    1.50
   3 -15  -2   18.00    1.10
   3  16   2   19.20    1.50
   2  16   2   25.90    2.10
   2 -16   2   20.30    2.50
  -2 -16  -2   20.80    1.20
   1  16   2    8.40    1.60
   1 -16   2    9.00    2.00
  -1 -16  -2    9.20    1.70
   0  16  -2   69.49    5.60
   0  16   2   80.69    4.10
   0 -16  -2   86.29    4.80
   0 -16   2   83.39    5.00
   1  16  -2   10.70    1.60
  -1 -16   2   13.10    2.10
   1 -16  -2   11.10    2.20
   2  16  -2    4.70    1.10
  -2 -16   2    7.30    2.20
   2 -16  -2    3.10    1.30
   3  16  -2    9.50    1.10
   2  17   2   15.40    1.60
   2 -17   2   16.70    2.00
   1  17   2   12.80    1.60
  -1 -17  -2   15.00    1.90
   1 -17   2   13.90    2.10
   0  17   2   72.09    3.10
   0 -17  -2   69.09    4.00
   0 -17   2   62.79    4.20
   1  17  -2   71.09    3.00
   1 -17  -2   72.49    4.00
  -1 -17   2   66.69    3.70
   2  17  -2    2.60    0.90
   2 -17  -2    2.50    1.10
   2  18   2   28.90    1.80
   2 -18   2   29.50    2.10
   1  18   2   25.40    1.90
   1 -18   2   24.70    2.50
  -1 -18  -2   25.90    1.90
   0 -18   2    9.10    1.80
   0 -18  -2    8.70    1.60
   1  18  -2   14.90    1.40
   1 -18  -2   18.00    2.00
  -1 -18   2   20.00    2.00
   2  18  -2    3.70    0.80
   2 -18  -2    4.20    1.10
  -1 -19  -2    8.50    1.30
   1 -19   2    6.50    1.30
   0 -19  -2   14.60    1.70
   0 -19   2   14.20    1.80
   1 -19  -2    7.40    1.30
  -1 -19   2    9.40    1.20
   1 -20   2   17.70    1.50
   0 -20  -2    3.90    0.80
   0 -20   2    3.70    0.90
   1 -20  -2   10.90    1.40
  -5   0  -3   30.80    2.80
  -4   0  -3  150.68    6.40
  -3   0  -3   74.99    4.70
  -3   0  -3   70.39    4.20
  -2   0  -3   41.70    2.70
  -2   0  -3   38.50    2.80
  -2   0  -3   39.90    1.90
  -2   0  -3   44.10    3.10
  -1   0  -3  212.78    5.00
   0   0   3  708.93   16.70
   1   0  -3  116.79    3.30
  -1   0   3  118.19    6.50
  -2   0   3   43.40    3.10
  -2   0   3   40.00    3.30
   2   0  -3   41.90    1.90
  -3   0   3  178.38    8.00
   3   0  -3  165.98    4.50
   3   0  -3  172.18    5.00
  -3   0   3  173.08    6.10
  -4   0   3  146.79    5.70
  -4   0   3  140.99    7.90
  -5   0   3   40.90    2.80
  -5   1  -3    3.00    2.00
  -5  -1  -3    1.80    1.00
  -4   1  -3   48.60    4.00
  -4   1  -3   55.99    4.00
  -4  -1  -3   50.89    3.70
  -3   1  -3   30.40    3.10
  -3   1  -3   33.30    3.10
  -3  -1  -3   28.60    2.80
  -3  -1  -3   37.20    5.00
  -2   1  -3   21.80    2.20
  -2   1  -3   22.20    1.60
  -2   1  -3   18.30    2.60
  -2   1  -3   22.90    2.90
  -2  -1  -3   20.90    2.10
  -2  -1  -3   22.40    1.20
  -2  -1  -3   22.80    2.50
  -1   1  -3  180.78    5.00
  -1   1  -3  168.58    4.80
  -1  -1  -3  175.28    4.20
   0   1  -3   54.99    2.00
   0   1   3   55.99    3.40
   0  -1  -3   57.59    2.00
   0  -1   3   50.29    3.60
   1   1  -3  647.44   14.10
  -1  -1   3  661.03   15.70
  -2   1   3  249.08    8.60
  -2   1   3  256.17    8.70
   2   1  -3  262.87    6.30
  -2  -1   3  262.47    8.20
  -2  -1   3  247.78    8.30
   2  -1  -3  246.88    6.40
  -3   1   3  105.79    6.10
   3   1  -3  102.19    3.30
  -3   1   3   92.89    4.30
   3  -1  -3   88.69    3.00
   3  -1  -3   99.59    3.50
  -3  -1   3   96.09    4.20
  -3  -1   3  106.49    5.90
  -4   1   3   17.80    3.10
  -4   1   3   29.60    2.90
   4   1  -3   24.00    1.60
  -4  -1   3   27.10    2.70
  -4  -1   3   24.20    3.70
  -5   1   3   31.70    2.50
  -5  -1   3   36.20    2.60
   5  -1  -3   29.30    1.50
  -5   2  -3   61.69    4.10
  -5  -2  -3   51.59    2.50
  -4   2  -3   36.50    3.50
  -4   2  -3   33.30    3.40
   4  -2   3   34.50    2.40
  -4  -2  -3   34.70    3.00
  -3   2  -3  284.67    9.50
  -3   2  -3  289.17    9.40
  -3  -2  -3  270.67    8.90
   3  -2   3  246.38    7.20
  -3  -2  -3  282.57    9.00
  -2   2  -3  285.17    7.90
  -2   2  -3  290.07    9.10
  -2   2  -3  286.17    9.20
  -2   2  -3  300.87    8.70
  -2  -2  -3  295.67    6.90
  -2  -2  -3  313.37    8.50
  -2  -2  -3  300.67    7.50
  -1   2  -3  297.07    6.90
  -1   2  -3  291.87    7.50
  -1  -2  -3  295.77    6.60
   0   2   3  427.16   11.60
   0   2  -3  455.45    9.90
   0  -2  -3  443.36    9.80
   0  -2   3  438.46   11.80
  -1   2   3   58.49    3.50
   1   2  -3   54.29    2.10
   1  -2  -3   54.19    2.10
  -1  -2   3   51.19    3.30
  -2   2   3  374.46   11.20
   2   2  -3  368.26    8.50
  -2   2   3  343.27   11.10
  -2  -2   3  357.06   12.60
  -2  -2   3  358.66   10.40
   2  -2  -3  352.36    8.60
  -3   2   3  118.69    6.70
  -3   2   3  121.69    4.50
  -3   2   3  115.09    4.90
   3   2  -3  120.49    3.70
   3  -2  -3  124.79    4.50
  -3  -2   3  116.69    6.50
  -3  -2   3  115.69    4.70
   3  -2  -3  115.79    3.60
  -4   2   3  174.58    6.40
  -4   2   3  167.08    8.90
  -4  -2   3  165.38    8.10
   4  -2  -3  171.58    4.90
  -4  -2   3  166.18    6.10
  -5   2   3   39.00    2.60
   5  -2  -3   40.10    1.70
  -5  -2   3   38.50    2.70
  -5   3  -3    4.80    2.00
   5  -3   3    5.40    1.00
  -5  -3  -3    7.80    1.50
  -4   3  -3    0.80    1.40
  -4   3  -3   -0.30    1.20
  -4  -3  -3    0.30    1.10
   4  -3   3    1.40    1.10
  -3   3  -3   24.30    3.20
  -3  -3  -3   20.70    2.50
   3  -3   3   21.80    1.90
  -2   3  -3  304.57   10.40
  -2   3  -3  323.07   10.10
  -2   3  -3  305.97    9.10
  -2   3  -3  315.87    8.70
  -2  -3  -3  300.87    7.20
  -2  -3  -3  325.57    8.20
   0   3   3  158.18    6.50
   0   3  -3  156.38    4.30
   0  -3   3  157.88    6.40
   0  -3  -3  157.18    4.20
   1   3  -3   76.29    2.70
  -1   3   3   72.09    4.30
  -1  -3   3   74.99    2.90
  -1  -3   3   76.59    4.20
  -2   3   3  190.28    5.20
  -2   3   3  199.08    7.10
   2   3  -3  200.88    5.20
  -2   3   3  198.28    7.60
   2  -3  -3  193.78    5.50
  -2  -3   3  210.38    6.70
  -2  -3   3  192.68    6.60
   2  -3  -3  175.18    5.00
  -3   3   3   35.10    5.00
  -3   3   3   31.50    2.70
   3   3  -3   35.60    1.80
  -3   3   3   32.70    4.00
  -3  -3   3   38.00    2.60
   3  -3  -3   32.90    2.80
   3  -3  -3   36.10    2.20
  -4   3   3   54.29    3.60
  -4   3   3   50.39    5.20
  -4  -3   3   50.39    4.30
   4  -3  -3   51.39    2.40
  -4  -3   3   51.09    3.30
  -5   3   3    9.80    1.40
  -5  -3   3    9.90    1.70
   5  -3  -3   12.60    1.10
  -5   4  -3   30.10    3.30
   5  -4   3   26.40    1.70
  -4   4  -3   19.60    3.00
  -4   4  -3   17.90    2.90
   4  -4   3   17.20    2.00
  -3   4  -3   22.50    3.00
  -3   4  -3   23.40    3.10
  -3   4  -3   18.70    2.60
  -3   4  -3   22.50    1.50
  -3  -4  -3   22.60    2.40
   3  -4   3   21.70    2.10
  -2   4  -3  393.76   10.70
  -2   4  -3  382.06   11.90
  -2   4  -3  389.96   10.50
   2  -4   3  352.86    9.60
  -1   4  -3  951.20   24.10
  -1   4  -3  977.30   22.60
  -1  -4  -3  987.00   20.40
   0   4   3  218.08    8.30
   0   4  -3  213.08    5.70
   0  -4   3  217.38    8.20
   0  -4  -3  210.98    5.50
  -1   4   3   23.30    3.00
   1   4  -3   24.70    1.70
   1  -4  -3   22.90    1.60
  -1  -4   3   24.20    1.60
  -1  -4   3   22.60    2.80
  -2   4   3  361.06   11.60
  -2   4   3  363.96    9.10
  -2   4   3  371.16   11.20
   2   4  -3  380.96    9.00
   2  -4  -3  368.86    8.90
   2  -4  -3  368.96    9.30
  -3   4   3  102.99    5.30
  -3   4   3  102.39    6.60
  -3   4   3   98.69    4.60
  -3  -4   3   98.79    4.20
  -3  -4   3   97.59    5.80
   3  -4  -3   98.19    4.00
   3  -4  -3   93.29    3.40
  -4   4   3   10.30    2.00
  -4   4   3    9.90    2.60
  -4  -4   3    6.20    1.60
   4  -4  -3    7.00    1.20
  -5   4   3    2.90    1.40
  -5  -4   3    3.10    1.30
   5  -4  -3    5.40    0.80
  -5   5  -3    5.20    1.20
   5  -5   3    5.30    0.90
  -4   5  -3  209.68    8.30
  -4   5  -3  219.88   11.00
   4  -5   3  180.98    6.10
  -3   5  -3  132.49    6.30
  -3   5  -3  131.09    4.60
  -3   5  -3  129.89    6.00
   3  -5   3  125.49    4.70
  -2   5  -3   95.89    6.10
  -2   5  -3   99.69    4.50
  -2   5  -3   99.59    4.50
   2  -5   3   92.69    3.60
  -1   5  -3  267.47    7.10
  -1   5  -3  267.17   10.30
  -1   5  -3  287.57    8.80
  -1   5  -3  275.27    7.20
   0   5  -3  217.98    6.00
   0  -5  -3  220.98    5.80
   1   5  -3  232.28    6.20
  -1   5   3  221.38    8.50
  -1  -5   3  220.78    5.20
   1  -5  -3  218.78    6.10
  -2   5   3   33.90    4.20
   2   5  -3   36.60    1.90
  -2   5   3   38.00    3.60
   2   5  -3   36.50    2.00
  -2   5   3   35.80    2.20
  -2  -5   3   37.60    2.30
   2  -5  -3   37.50    1.90
   2  -5  -3   34.00    2.20
  -3   5   3  153.78    8.10
   3   5  -3  137.99    3.90
  -3   5   3  140.99    5.60
  -3   5   3  153.98    6.70
   3   5  -3  142.09    4.30
  -3  -5   3  131.09    5.60
  -3  -5   3  144.49    5.20
   3  -5  -3  148.19    5.20
   3  -5  -3  140.29    4.50
  -4   5   3   73.19    4.10
  -4   5   3   72.99    6.30
  -4  -5   3   65.99    3.80
   4  -5  -3   69.79    3.00
  -5   5   3    4.50    1.00
  -5  -5   3    5.40    1.40
   5  -5  -3    5.80    0.80
  -5   6  -3   11.60    1.50
   5  -6   3   17.00    1.30
  -4   6  -3   76.09    5.00
   4  -6   3   79.69    3.70
  -3   6  -3  149.49    6.70
  -3   6  -3  138.89    5.20
   3   6   3  131.39    5.50
  -3   6  -3  140.49    7.00
   3  -6   3  142.39    5.10
   2   6   3  475.35   11.10
  -2   6  -3  515.65   13.80
  -2   6  -3  497.85   15.60
  -2   6  -3  503.65   11.80
  -2   6  -3  504.35   13.30
  -2  -6  -3  481.65   13.40
   2  -6   3  490.15   12.10
  -2  -6  -3  507.65   12.00
  -1   6  -3  558.54   13.00
  -1   6  -3  557.54   17.00
  -1   6  -3  565.64   14.90
  -1   6  -3  577.44   12.90
   1  -6   3  495.95   14.00
   0   6   3  217.88    9.80
   0   6  -3  222.38    7.80
   0   6  -3  222.78   10.60
   0  -6  -3  227.58    6.50
   1   6  -3   11.00    1.40
  -1   6   3    4.60    3.10
   1   6  -3   10.60    1.00
   1  -6  -3   11.30    1.10
   1  -6  -3   12.20    1.50
  -2   6   3  149.79    5.00
  -2   6   3  147.89    7.40
  -2   6   3  149.19    7.00
   2   6  -3  148.59    4.70
   2   6  -3  142.79    3.90
   2  -6  -3  142.89    5.00
   2  -6  -3  141.19    4.30
  -2  -6   3  129.89    4.00
  -3   6   3  139.09    8.00
   3   6  -3  151.98    4.20
   3   6  -3  147.99    4.60
  -3   6   3  144.89    7.30
  -3   6   3  147.09    5.80
   3  -6  -3  148.39    5.50
  -3  -6   3  146.89    5.40
   3  -6  -3  147.69    4.70
  -4   6   3   39.90    5.50
   4   6  -3   31.90    1.80
   4  -6  -3   37.90    2.20
  -4  -6   3   28.10    3.60
  -5   6   3    4.30    1.00
  -5  -6   3    3.80    1.10
   5  -6  -3    5.80    0.80
  -5   7  -3    2.00    1.10
   5  -7   3    1.50    0.60
  -4   7  -3    3.80    1.70
   4  -7   3    2.10    1.10
  -3   7  -3  185.48    7.70
   3   7   3  170.18    5.60
  -3   7  -3  182.38    8.60
  -3   7  -3  182.58    6.50
   3   7   3  161.18    6.90
   3  -7   3  184.78    6.10
  -2   7  -3  142.79    4.90
  -2   7  -3  161.28    6.00
   2   7   3  156.48    4.40
  -2   7  -3  165.58    6.70
  -2   7  -3  153.48    8.80
  -1   7  -3  175.18    5.70
  -1   7  -3  181.08    9.70
  -1   7  -3  177.08    5.10
  -1   7  -3  180.18    7.20
   1   7   3  192.48    6.20
   1  -7   3  176.18    5.30
   0   7  -3 1239.58   32.30
   0   7  -3 1135.59   25.80
   0   7   3 1211.18   30.90
   0   7  -3 1212.58   26.80
   0   7  -3 1200.88   29.10
   0   7   3 1339.07   27.80
  -1   7   3  880.11   23.30
   1   7  -3  850.41   18.40
   1   7  -3  864.81   19.60
  -1   7   3  873.81   21.00
   1  -7  -3  843.02   18.50
   1  -7  -3  862.51   19.60
  -2   7   3  103.99    4.20
   2   7  -3   97.49    3.10
   2   7  -3   97.19    3.80
  -2   7   3   97.29    6.90
  -2   7   3   97.99    7.80
  -2  -7   3  103.39    4.20
   2  -7  -3   95.09    4.10
  -2  -7   3   92.89    4.20
  -3   7   3  180.58    7.70
  -3   7   3  197.98    9.50
   3   7  -3  191.28    5.20
   3   7  -3  192.38    5.60
  -3   7   3  191.28    8.90
   3  -7  -3  196.28    5.70
  -4   7   3   14.10    1.90
  -4  -7   3   19.20    2.40
   4  -7  -3   16.10    1.60
  -5   7   3    8.90    1.10
   5  -7  -3   10.70    1.00
  -5  -7   3    9.50    1.20
  -5   8  -3   -0.10    0.70
   5  -8   3   -0.50    0.50
  -4   8  -3    5.40    1.80
   4  -8   3    8.50    2.30
   3   8   3 1761.72   37.40
  -3   8  -3 1817.62   40.00
  -3   8  -3 1787.62   42.10
  -2   8  -3  323.57    9.80
  -2   8  -3  336.17   13.70
  -2   8  -3  336.67   11.20
   2   8   3  324.77    8.20
   2  -8   3  330.67    9.00
  -2  -8  -3  354.36    9.80
  -1   8  -3    8.80    6.50
   1   8   3    6.50    1.00
  -1   8  -3    9.20    2.30
  -1   8  -3    4.70    1.20
   0   8   3  301.67    7.60
   0   8  -3  318.77    8.80
   0   8  -3  309.77   10.70
   0   8   3  302.87   14.10
   0   8  -3  323.07    7.50
   0   8  -3  315.47   15.80
  -1   8   3   41.90    5.60
   1   8  -3   38.90    2.60
   1   8  -3   39.00    1.80
  -1   8   3   37.70    2.70
  -1   8   3   39.00    3.30
   1  -8  -3   33.70    2.40
   1  -8  -3   36.80    1.80
  -2   8   3   75.09    3.80
   2   8  -3   73.49    3.50
  -2   8   3   76.89    5.30
  -2   8   3   70.69    7.00
  -2  -8   3   68.59    3.60
   2  -8  -3   71.19    2.80
   2  -8  -3   71.09    3.70
   3   8  -3   79.29    3.30
  -3   8   3   76.89    4.00
   3   8  -3   77.39    2.90
  -3   8   3   81.39    7.10
  -3   8   3   68.99    6.20
  -3  -8   3   76.99    4.10
  -4   8   3   46.90    2.90
   4   8  -3   49.70    2.20
  -4  -8   3   48.00    3.20
   4  -8  -3   51.49    2.50
  -5   8   3   12.70    1.10
   5  -8  -3   14.90    1.00
  -5   9  -3    3.80    0.80
  -4   9  -3   19.00    2.40
   4  -9   3   26.80    2.10
  -3   9  -3 1142.29   30.20
  -3   9  -3 1094.49   27.90
   3   9   3 1186.28   25.20
  -3   9  -3 1182.68   27.90
   3  -9   3 1241.68   26.50
  -2   9  -3  189.08    7.90
   2   9   3  191.18    6.30
  -2   9  -3  180.68    7.90
   2   9   3  172.98    5.20
  -2   9  -3  183.38   11.00
   2  -9   3  181.28    6.00
  -2  -9  -3  187.08    5.70
   1   9   3   39.90    2.00
  -1   9  -3   39.10    2.80
  -1   9  -3   39.50    2.00
  -1   9  -3   37.50    6.50
  -1   9  -3   35.00    3.50
  -1  -9  -3   34.70    2.60
   1  -9   3   37.10    2.30
   0   9   3 1135.79   24.00
   0   9  -3 1103.49   32.60
   0   9  -3 1146.89   25.50
   0   9  -3 1114.49   23.70
   0   9  -3 1089.09   28.30
   0  -9   3 1098.99   23.70
   1   9  -3  299.57    7.50
  -1   9   3  303.77    9.10
  -1   9   3  289.57    7.60
  -1   9   3  307.07   10.00
  -1   9   3  305.57   13.70
   1   9  -3  301.77    9.00
  -1  -9   3  288.57    9.40
   1  -9  -3  305.07    7.30
  -2   9   3   10.50    1.90
   2   9  -3   13.10    1.90
  -2   9   3   11.50    2.60
  -2   9   3    3.70    4.50
   2   9  -3   11.20    1.30
   2  -9  -3   10.70    1.30
  -2  -9   3   12.90    1.80
  -2  -9   3   11.90    2.00
  -3   9   3   31.60    4.60
  -3   9   3   27.80    2.50
   3   9  -3   27.50    1.80
  -3   9   3   21.80    4.90
   3   9  -3   26.80    2.10
   3  -9  -3   30.20    2.10
  -3  -9   3   29.40    2.80
  -4   9   3   47.40    2.70
   4   9  -3   49.70    2.20
  -4  -9   3   47.70    2.80
   5  -9  -3    3.50    0.60
  -5  10  -3    3.20    0.80
   4  10   3  240.48    6.60
   4 -10   3  242.18    6.90
  -3  10  -3  700.53   18.50
   3  10   3  694.63   15.50
  -3  10  -3  654.43   20.40
  -3  10  -3  668.23   18.00
  -3  10  -3  633.64   20.20
   3 -10   3  693.03   16.40
   2  10   3  108.19    3.80
  -2  10  -3   91.29    9.40
  -2  10  -3  103.19    4.70
   2  10   3  116.39    4.90
  -2  10  -3  111.99    6.30
   2 -10   3  116.39    4.60
  -2 -10  -3  107.69    4.10
  -1  10  -3  166.18    6.30
   1  10   3  174.48    5.10
  -1  10  -3  172.28    8.20
   1  10   3  168.78    6.30
  -1  10  -3  179.58   12.50
  -1 -10  -3  164.88    6.10
   1 -10   3  167.78    5.30
   1 -10   3  159.08   10.60
   0  10   3  384.56    9.60
   0  10   3  400.66   11.30
   0  10  -3  376.96   10.50
   0  10  -3  369.56   10.90
   0 -10  -3  405.36   12.50
   0 -10   3  457.75   17.90
   1  10  -3   38.00    2.10
  -1  10   3   35.80    3.00
  -1  10   3   28.20    6.90
  -1  10   3   35.10    2.10
  -1  10   3   38.20    3.50
   1  10  -3   37.00    2.90
   1 -10  -3   36.80    3.50
  -1 -10   3   37.70    3.10
   2  10  -3   50.89    3.30
   2  10  -3   50.09    2.40
  -2  10   3   56.39    4.80
  -2  10   3   52.39    3.70
  -2  10   3   49.00    7.00
  -2 -10   3   45.50    3.00
   2 -10  -3   48.10    2.50
   2 -10  -3   49.50    3.80
  -2 -10   3   46.20    3.30
  -3  10   3   29.70    2.40
   3  10  -3   34.40    2.40
  -3  10   3   31.30    5.50
   3  10  -3   35.20    2.10
  -3  10   3   37.10    4.80
  -3 -10   3   31.60    2.70
   3 -10  -3   34.70    2.20
   4  10  -3   75.19    2.70
  -4  10   3   77.29    3.10
  -4 -10   3   73.29    3.00
   4  11   3  802.72   17.90
  -4  11  -3  833.22   20.10
   4 -11   3  809.52   18.20
   3  11   3  225.18    6.40
  -3  11  -3  214.28    8.20
  -3  11  -3  211.88   11.10
   3 -11   3  222.68    6.90
  -2  11  -3   83.19   10.90
   2  11   3   98.49    3.80
  -2  11  -3   99.29    6.20
  -2 -11  -3  100.69    4.00
   2 -11   3  100.79    6.30
   2 -11   3  101.39    7.90
   1  11   3  135.69    4.60
  -1  11  -3  141.19   13.80
   1  11   3  141.49    5.90
  -1  11  -3  133.39    7.60
  -1  11  -3  136.79    5.80
  -1 -11  -3  134.09    5.50
   1 -11   3  138.99    4.70
   1 -11   3  130.79    6.60
   0  11  -3  169.08    4.90
   0  11   3  161.68    6.60
   0  11   3  162.08    6.30
   0  11   3  168.58    5.20
   0  11  -3  167.08    6.40
   0 -11  -3  159.28    6.40
   0 -11   3  155.48    6.90
  -1  11   3   85.49    4.70
   1  11  -3   87.39    4.50
   1  11  -3   80.99    3.20
  -1  11   3   83.59    3.30
  -1  11   3   58.39    9.30
  -1  11   3   80.79    5.00
   1 -11  -3   79.49    4.70
   1 -11  -3   82.99    2.80
  -1 -11   3   85.79    4.80
  -2  11   3   45.20    4.60
  -2  11   3   40.00    7.90
   2  11  -3   47.20    2.50
  -2 -11   3   41.70    3.10
   2 -11  -3   32.10    4.70
  -2 -11   3   45.00    3.30
   2 -11  -3   46.60    2.50
   3  11  -3    0.60    0.70
  -3  11   3   -0.40    2.00
  -3  11   3    1.40    8.80
   3 -11  -3    1.20    0.80
  -3 -11   3   -0.10    0.60
   4  11  -3    1.60    0.80
   4 -11  -3    1.10    0.70
  -4  12  -3  404.66   10.60
   4 -12   3  416.06   11.00
  -3  12  -3   70.29    4.40
   3 -12   3   73.39    3.40
   2  12   3    9.90    1.60
  -2  12  -3    5.70    6.50
   2  12   3   10.30    2.00
  -2  12  -3    9.20    2.30
  -2 -12  -3   11.00    1.60
   2 -12   3   14.60    1.90
   2 -12   3   14.20    2.80
   1  12   3  330.37   10.40
  -1  12  -3  317.37   19.90
   1  12   3  326.97    8.70
  -1  12  -3  325.97   13.20
  -1  12  -3  313.47   10.30
   1 -12   3  347.17   15.20
   1 -12   3  327.07    8.40
  -1 -12  -3  321.47    9.80
   0  12  -3   36.60    2.20
   0  12   3   32.70    2.30
   0  12   3   37.30    3.30
   0  12  -3   36.90    3.30
   0 -12  -3   37.50    3.30
   0 -12   3   40.30    3.80
   1  12  -3   66.79    3.00
  -1  12   3   58.39    4.40
  -1  12   3   43.00   11.80
   1  12  -3   65.79    4.10
  -1  12   3   65.09    4.30
   1 -12  -3   63.29    2.40
  -1 -12   3   67.19    4.50
   2  12  -3   46.00    3.40
  -2  12   3   31.60    8.40
  -2  12   3   44.00    5.00
   2  12  -3   44.00    2.50
  -2 -12   3   47.40    3.30
   2 -12  -3   42.00    3.50
   3  12  -3   57.09    2.60
   4  12  -3    7.80    0.90
   4 -12  -3   10.80    1.80
  -4  13  -3  166.58    5.00
   4 -13   3  175.88    4.50
  -3  13  -3    2.70    1.30
   3  13   3    4.90    1.20
   3 -13   3    3.60    1.00
   2  13   3    5.50    2.10
  -2  13  -3    6.70    7.40
   2  13   3    7.30    1.50
   2 -13   3    6.50    1.30
  -2 -13  -3    7.60    1.40
   2 -13   3    6.40    3.10
  -1  13  -3   97.49   20.50
   1  13   3   87.49    5.10
  -1  13  -3  103.79    5.30
  -1  13  -3  122.19   10.90
   1  13   3   91.19    4.00
  -1 -13  -3   89.79    4.60
   1 -13   3   96.69    5.80
   0  13   3   60.09    5.00
   0  13  -3   50.69    2.60
   0  13  -3   49.10    5.60
   0  13   3   48.30    3.00
   0 -13  -3   54.29    3.90
   0 -13   3   51.59    4.30
  -1  13   3   21.10    3.00
   1  13  -3   22.90    2.00
   1  13  -3   29.90    3.30
  -1 -13   3   25.20    3.30
   1 -13  -3   19.10    2.60
   2  13  -3    5.30    1.20
   2  13  -3    2.20    1.40
  -2  13   3   13.60    9.20
  -2 -13   3    5.50    1.60
   2 -13  -3    2.90    0.80
   2 -13  -3    3.70    1.70
   3  13  -3   28.40    1.90
   3 -13  -3   29.30    1.70
   4  13  -3    8.70    0.90
   4 -13  -3    7.40    0.80
  -3  14  -3   11.60    1.70
   3  14   3   11.00    1.40
   3 -14   3   12.50    1.30
   2  14   3   34.80    2.60
  -2 -14  -3   31.50    2.10
   2 -14   3   30.50    2.00
   2 -14   3   32.40    3.80
   1  14   3    3.40    1.70
  -1  14  -3    9.50    2.10
   1  14   3    8.90    1.70
  -1 -14  -3    8.60    1.90
   1 -14   3   11.30    2.70
   0  14   3   76.99    5.00
   0  14   3   72.19    3.50
   0  14  -3   73.59    4.80
   0  14  -3   70.39    3.10
   0 -14   3   72.09    5.00
   0 -14  -3   70.59    4.40
   1  14  -3   23.90    2.80
   1  14  -3   29.10    2.20
  -1  14   3   35.50    3.80
  -1 -14   3   36.30    3.40
   1 -14  -3   33.40    3.20
   2  14  -3    3.90    1.10
  -2 -14   3    5.70    1.40
   2 -14  -3    3.50    1.10
   2 -14  -3    1.30    1.20
   3  14  -3    8.10    1.20
   3 -14  -3    7.30    0.90
   3  15   3    1.80    1.00
  -3  15  -3    2.30    0.90
   3 -15   3    4.10    0.70
  -2  15  -3   44.50    5.70
   2  15   3   47.00    2.80
   2 -15   3   42.40    3.60
   2 -15   3   44.60    1.90
  -2 -15  -3   43.20    2.10
   1  15   3   38.00    2.70
   1  15   3   32.20    3.80
  -1 -15  -3   34.00    2.80
   1 -15   3   26.10    3.20
   0  15   3   71.79    4.80
   0  15  -3   57.39    2.80
   0  15   3   57.99    3.20
   0  15  -3   59.39    4.90
   0 -15  -3   67.79    4.40
   0 -15   3   58.29    4.70
   1  15  -3    6.70    1.90
   1  15  -3    6.00    1.30
  -1 -15   3    5.70    1.90
   1 -15  -3    8.60    2.10
   2  15  -3    7.00    1.30
  -2 -15   3    9.40    1.50
   2 -15  -3    9.20    2.00
   3 -15  -3   14.80    1.60
   3  16   3   24.40    1.60
   2  16   3    2.40    1.10
   2 -16   3    2.50    1.40
   1  16   3   14.80    1.90
  -1 -16  -3   14.00    1.90
   1 -16   3   14.40    2.50
   0  16  -3   84.59    3.10
   0  16   3   75.89    3.50
   0 -16   3   80.79    5.00
   0 -16  -3   78.19    4.40
   1  16  -3    7.30    1.30
  -1 -16   3    6.50    1.70
   1 -16  -3    8.00    1.70
   2  16  -3   23.10    1.80
   2 -16  -3   24.10    2.30
  -2 -16   3   21.70    1.60
   3  16  -3    0.40    0.60
   2  17   3   31.40    3.30
   2 -17   3   27.00    2.30
   1  17   3   12.70    1.70
   1 -17   3   11.70    1.90
  -1 -17  -3   13.70    1.80
   0 -17  -3   40.30    2.90
   0 -17   3   40.60    3.30
   1  17  -3    6.60    1.20
  -1 -17   3    7.00    1.60
   1 -17  -3    9.20    1.90
   2  17  -3    1.90    1.00
   2 -17  -3    0.30    0.80
   2  18   3    6.80    1.50
   1  18   3   58.69    2.60
  -1 -18  -3   55.19    2.60
   1 -18   3   57.29    3.30
   0 -18  -3   20.30    2.00
   0 -18   3   14.50    1.90
   1  18  -3   31.40    2.00
   1 -18  -3   28.90    2.30
  -1 -18   3   30.60    2.20
   2  18  -3    3.10    0.70
   2 -18  -3    0.70    0.90
   1 -19   3   16.80    1.70
  -1 -19  -3   17.10    1.00
   0 -19  -3    6.30    1.10
   0 -19   3    6.80    1.30
  -1 -19   3    3.60    0.80
   1 -19  -3    5.00    1.40
   0 -20   3    5.30    0.80
   0 -20  -3    6.00    0.80
  -5   0  -4    0.40    0.80
  -4   0  -4   24.60    2.80
   3   0   4   38.50    2.80
  -3   0  -4   56.49    3.80
  -3   0  -4   49.20    3.60
  -2   0  -4  256.27    7.80
  -1   0  -4   12.30    1.10
   0   0  -4    8.50    0.90
   0   0   4    9.60    2.70
  -1   0   4   44.80    3.70
   1   0  -4   50.09    2.10
  -2   0   4  215.18    7.70
   2   0  -4  210.68    5.80
  -2   0   4  224.48    8.00
  -3   0   4    4.80    2.00
  -3   0   4    4.00    1.90
   3   0  -4    4.40    1.00
  -3   0   4    3.60    1.20
  -4   0   4  123.39    5.10
   4   0  -4  119.79    3.70
  -4   0   4  119.69    7.20
  -5   0   4   47.40    3.00
   5   0  -4   47.90    1.80
  -5   1  -4   16.80    1.80
  -5  -1  -4   16.20    1.40
  -4   1  -4   60.29    4.20
  -4  -1  -4   63.49    3.90
   4  -1   4   58.09    3.10
  -3   1  -4  124.39    5.80
  -3   1  -4  118.39    5.60
  -3  -1  -4  121.19    5.50
   3  -1   4  115.69    4.20
  -2   1  -4  176.08    7.60
  -2   1  -4  181.18    6.10
  -2  -1  -4  172.68    6.90
  -2  -1  -4  173.38    5.20
  -1   1  -4  448.46   10.10
  -1  -1  -4  445.96   10.00
   0   1   4  689.23   17.50
   0  -1   4  724.23   17.80
   1   1  -4  238.78    6.10
  -1   1   4  233.38    8.00
   1  -1  -4  241.48    6.10
  -1  -1   4  240.28    8.20
   2   1  -4  236.58    6.00
  -2   1   4  246.68    8.30
  -2   1   4  241.78    8.60
   2   1  -4  247.38    6.40
   2  -1  -4  231.78    5.90
   2  -1  -4  242.98    6.50
  -2  -1   4  251.37    8.20
  -2  -1   4  248.48    8.40
  -3   1   4   47.80    4.60
   3   1  -4   47.30    2.40
  -3   1   4   46.60    3.80
  -3   1   4   47.70    3.00
   3   1  -4   47.30    2.30
  -3  -1   4   49.90    3.00
   3  -1  -4   44.80    2.50
  -3  -1   4   48.00    4.20
  -4   1   4   10.60    2.80
   4   1  -4   11.70    1.20
  -4   1   4   15.00    2.20
  -4  -1   4   10.80    1.70
   4  -1  -4   10.50    1.20
  -4  -1   4   10.40    2.90
  -5   1   4   14.90    1.80
   5   1  -4   16.70    1.10
   5  -1  -4   15.60    1.20
  -5  -1   4   14.00    1.90
  -5   2  -4   39.20    2.50
  -4   2  -4   24.30    2.80
  -4  -2  -4   28.50    2.90
   4  -2   4   27.10    2.30
  -3   2  -4   72.39    4.30
  -3  -2  -4   74.29    4.10
  -2   2  -4  426.06   13.80
  -2   2  -4  465.35   11.80
  -2   2  -4  479.15   12.00
  -2   2  -4  457.55   13.30
  -2  -2  -4  450.35   12.20
   2  -2   4  432.56   10.70
  -2  -2  -4  459.45   10.90
  -1   2  -4   49.80    2.10
  -1  -2  -4   40.90    1.80
   0   2   4  270.97    9.10
   0   2  -4  277.47    6.90
   0  -2  -4  286.07    6.80
   0  -2   4  274.07    9.30
   1   2  -4  477.05   11.00
  -1   2   4  488.25   13.20
   1  -2  -4  467.85   10.90
  -1  -2   4  466.65   13.00
   2   2  -4  496.15   11.50
  -2   2   4  498.75   13.70
  -2   2   4  513.55   14.30
   2   2  -4  470.75   10.80
   2  -2  -4  502.85   11.70
  -2  -2   4  501.25   13.70
  -2  -2   4  497.55   13.70
   2  -2  -4  482.75   11.20
   3   2  -4   65.99    2.80
   3   2  -4   61.99    2.70
  -3   2   4   67.09    5.40
  -3   2   4   61.19    3.50
  -3   2   4   67.49    4.40
  -3  -2   4   70.09    4.90
  -3  -2   4   64.09    3.40
   3  -2  -4   62.79    2.50
   3  -2  -4   66.29    3.10
  -4   2   4  116.29    7.50
   4   2  -4  109.19    3.40
  -4   2   4  105.79    4.80
  -4  -2   4  114.19    4.90
   4  -2  -4  115.89    3.60
  -4  -2   4  107.19    6.50
   5  -2  -4   31.50    1.50
  -5  -2   4   32.90    4.10
  -5   3  -4  136.59    4.90
   5  -3   4  124.49    5.30
  -4   3  -4   47.30    3.90
   4  -3   4   47.30    3.00
  -3   3  -4   20.70    2.70
  -3  -3  -4   25.40    2.90
   3  -3   4   22.70    2.20
  -2   3  -4  250.67    9.60
  -2   3  -4  242.88    7.50
  -2   3  -4  250.17    7.80
   2  -3   4  227.98    6.60
  -2  -3  -4  250.37    8.40
  -2  -3  -4  239.58    6.70
  -1   3  -4  326.07    8.00
  -1  -3  -4  336.17    7.80
   0   3   4   33.80    3.90
   0   3  -4   37.10    2.20
   0  -3   4   34.10    4.60
   0  -3  -4   33.80    1.80
  -1   3   4  409.96   11.90
   1   3  -4  390.56    9.50
  -1  -3   4  383.16   11.80
   1  -3  -4  390.66    9.40
  -2   3   4  376.56   11.80
   2   3  -4  368.26    9.10
   2   3  -4  354.16    8.40
  -2   3   4  360.46   11.40
   2  -3  -4  379.46    9.50
   2  -3  -4  366.06    8.60
  -2  -3   4  380.76   11.20
  -2  -3   4  390.96   11.00
   3   3  -4  273.07    7.50
  -3   3   4  291.47   11.70
   3   3  -4  288.57    7.50
  -3   3   4  274.07    8.60
  -3   3   4  298.17    9.80
  -3  -3   4  294.37    8.40
   3  -3  -4  281.57    7.20
   3  -3  -4  281.07    8.10
  -3  -3   4  283.97   10.10
   4   3  -4    1.40    0.70
  -4   3   4    0.10    1.10
  -4   3   4    2.30    2.50
  -4  -3   4   -0.10    1.30
   4  -3  -4    1.10    0.80
  -5   3   4   77.09    3.30
   5  -3  -4   78.49    2.50
  -5  -3   4   70.49    3.50
  -5   4  -4    8.90    1.50
   5  -4   4    9.80    1.10
  -4   4  -4   21.20    3.30
   4  -4   4   19.80    2.10
  -3   4  -4    4.50    1.70
  -3   4  -4    8.00    1.30
  -3   4  -4    5.90    2.40
  -3   4  -4    8.20    3.80
   3  -4   4    4.20    1.30
  -2   4  -4  143.49    7.50
  -2   4  -4  147.19    5.70
   2   4   4  123.39    5.10
  -2   4  -4  140.89    5.30
   2  -4   4  133.09    4.50
  -1  -4  -4 1552.44   31.60
   1  -4   4 1469.65   32.00
   0   4  -4  272.67    7.20
   0   4   4  266.67    9.90
   0  -4  -4  279.87    7.00
   0  -4   4  279.37   10.10
  -1   4   4  723.63   18.60
   1   4  -4  695.33   15.90
  -1  -4   4  707.53   18.50
  -1  -4   4  701.03   16.00
   1  -4  -4  696.93   15.90
   2   4  -4  752.92   16.60
  -2   4   4  782.82   20.30
  -2   4   4  809.82   20.80
   2   4  -4  782.32   17.50
  -2  -4   4  768.92   18.70
   2  -4  -4  760.82   16.90
   2  -4  -4  801.22   17.90
  -3   4   4   14.40    2.10
  -3   4   4   10.90    2.90
  -3   4   4    7.80    2.50
   3   4  -4   12.00    1.40
   3   4  -4   12.20    1.20
   3  -4  -4   12.00    1.40
   3  -4  -4   11.40    1.70
  -3  -4   4   12.30    2.40
  -3  -4   4   13.10    2.00
  -4   4   4   38.00    2.90
   4   4  -4   35.10    1.80
  -4  -4   4   31.50    3.10
  -5   4   4   46.60    2.50
  -5  -4   4   51.29    2.90
   5  -4  -4   50.59    1.90
  -5   5  -4    6.00    1.30
   5  -5   4    4.50    0.90
  -4   5  -4   98.09    5.60
   4  -5   4   97.29    4.20
  -3   5  -4  112.49    6.40
  -3   5  -4  116.59    4.50
  -3   5  -4  115.79    5.60
   3  -5   4  112.69    4.50
  -2   5  -4   58.99    3.80
   2   5   4   53.19    3.20
  -2   5  -4   53.79    5.80
  -2   5  -4   60.39    3.30
  -2  -5  -4   57.29    2.80
   2  -5   4   57.29    2.90
   1   5   4  671.93   15.60
  -1   5  -4  715.53   16.30
  -1   5  -4  733.33   20.70
  -1   5  -4  756.42   18.70
   1  -5   4  722.53   16.60
  -1  -5  -4  720.73   15.90
   0   5   4  254.47   10.90
   0   5  -4  287.57    7.30
   0  -5  -4  251.47    7.00
   0  -5   4  278.17   10.70
  -1   5   4  124.49    6.90
   1   5  -4  115.59    3.40
   1   5  -4  121.89    4.10
  -1  -5   4  114.69    3.60
   1  -5  -4  121.19    4.10
  -1  -5   4  113.89    6.40
  -2   5   4  234.68    7.00
  -2   5   4  259.57    9.90
  -2   5   4  245.38    9.60
   2   5  -4  231.28    5.80
   2   5  -4  241.08    6.70
   2  -5  -4  242.18    7.10
   2  -5  -4  230.68    6.10
  -2  -5   4  228.18    7.10
  -2  -5   4  237.58    7.10
   3   5  -4  182.28    5.00
  -3   5   4  188.48    8.30
  -3   5   4  190.28    9.50
  -3   5   4  182.78    6.50
   3   5  -4  182.78    5.60
  -3  -5   4  192.28    6.70
   3  -5  -4  194.48    6.60
   3  -5  -4  187.38    5.40
   4   5  -4   45.60    2.10
  -4   5   4   50.49    5.50
  -4   5   4   49.40    3.60
  -4  -5   4   51.29    4.30
  -5   5   4   24.70    1.80
   5  -5  -4   25.00    1.30
  -5  -5   4   25.80    2.10
  -5   6  -4    2.40    1.00
   5  -6   4    2.50    1.10
  -4   6  -4   14.90    2.40
   4  -6   4   21.40    2.20
   3   6   4  112.69    3.80
  -3   6  -4  109.89    7.10
  -3   6  -4  114.39    5.60
  -3   6  -4  116.89    4.90
   3  -6   4  113.79    4.70
  -2   6  -4   86.89    4.80
  -2   6  -4   86.89    4.10
  -2   6  -4   88.39    7.20
   2   6   4   89.19    3.10
   2  -6   4   94.39    5.70
  -2  -6  -4   85.49    3.70
  -2  -6  -4  102.69    8.80
   1   6   4   96.39    3.20
  -1   6  -4  101.59    7.80
  -1   6  -4  103.79    5.40
  -1   6  -4  100.59    3.90
   1  -6   4  107.29    3.80
   0   6  -4   13.30    5.20
   0   6   4   20.60    5.20
   0   6  -4   15.10    1.70
   0   6  -4   14.40    2.30
   0   6  -4   16.30    1.50
   0  -6  -4   16.20    1.60
  -1   6   4  517.35   15.90
   1   6  -4  513.45   11.40
   1   6  -4  508.95   12.40
   1  -6  -4  504.95   12.50
  -2   6   4   31.50    4.00
  -2   6   4   29.40    2.40
  -2   6   4   36.10    3.90
   2   6  -4   26.00    1.50
   2  -6  -4   26.80    2.00
   2  -6  -4   30.10    2.30
  -2  -6   4   31.70    2.80
  -3   6   4  138.29    7.60
  -3   6   4  143.69    8.40
  -3   6   4  121.99    7.20
   3   6  -4  136.39    4.10
   3   6  -4  131.19    4.60
   3  -6  -4  142.19    5.60
   3  -6  -4  141.39    4.50
  -3  -6   4  141.49    5.60
  -4   6   4    4.50    1.20
   4   6  -4    3.40    1.50
  -4  -6   4    3.20    1.60
  -5   6   4   16.10    1.50
  -5  -6   4   13.10    1.50
   5  -6  -4   14.70    1.00
  -5   7  -4    2.70    0.90
   5  -7   4    4.20    0.80
  -4   7  -4    6.80    1.90
   4  -7   4   12.40    2.50
  -3   7  -4  198.98    7.00
   3   7   4  189.58    5.40
  -3   7  -4  198.48    9.50
   3   7   4  177.58    5.60
  -3   7  -4  156.88    9.10
   3  -7   4  167.58    9.60
  -2   7  -4  193.78    6.80
  -2   7  -4  179.68   10.00
  -2   7  -4  197.78    7.70
   2   7   4  184.18    5.30
   2  -7   4  192.18    6.10
  -1   7  -4  324.67    9.10
  -1   7  -4  344.87   14.20
   1   7   4  343.37    8.30
  -1   7  -4  347.17   11.40
   1  -7   4  343.07    8.80
   0   7  -4  344.97   16.50
   0   7  -4  321.47    7.70
   0   7   4  304.67   13.90
   0   7   4  312.97    8.00
   0   7  -4  326.77   11.10
   0   7  -4  326.77    8.90
   0  -7  -4  316.27    8.60
   0  -7   4  338.17    8.10
  -1   7   4   69.89    7.10
  -1   7   4   64.59    2.70
   1   7  -4   73.69    3.40
   1   7  -4   70.49    2.50
   1  -7  -4   73.19    3.40
   2   7  -4  222.78    6.70
   2   7  -4  218.08    6.10
  -2   7   4  214.98    7.10
  -2   7   4  208.28   10.20
  -2   7   4  215.58    9.30
   2  -7  -4  218.08    5.80
   2  -7  -4  209.48    7.00
  -2  -7   4  214.38    6.90
  -3   7   4  213.68   10.60
   3   7  -4  215.28    6.60
   3   7  -4  205.98    5.60
  -3   7   4  201.18    9.60
  -3   7   4  202.48    6.90
   3  -7  -4  184.28    8.20
  -3  -7   4  218.28    7.30
   3  -7  -4  204.18    7.50
   4   7  -4    2.40    0.80
  -4   7   4    5.30    1.20
  -4  -7   4    1.50    1.40
   4  -7  -4    1.50    0.70
  -5   7   4   18.80    1.40
   5  -7  -4   18.10    1.10
  -5  -7   4   17.20    1.40
  -5   8  -4    9.20    1.30
  -4   8  -4    9.20    2.00
   4   8   4   12.30    1.70
   4  -8   4   10.70    1.60
  -3   8  -4  144.19    6.10
  -3   8  -4  138.69    8.70
   3   8   4  130.19    4.60
   3  -8   4  134.99    5.30
  -2   8  -4  152.58    7.10
   2   8   4  152.18    4.70
  -2   8  -4  151.68    9.90
  -2  -8  -4  146.99    4.90
   2  -8   4  151.18    5.40
  -1   8  -4   36.30    2.60
   1   8   4   38.80    2.10
  -1   8  -4   35.20    6.30
  -1   8  -4   36.70    3.70
   1  -8   4   34.30    2.30
  -1  -8  -4   37.80    2.50
   0   8  -4    9.50    1.10
   0   8  -4    7.80    1.50
   0   8  -4   19.40    7.70
   0   8  -4   13.20    2.80
   0   8   4    8.00    1.20
   0  -8  -4    8.80    1.40
   0  -8   4    8.50    1.30
  -1   8   4  104.79    9.40
  -1   8   4  113.69    3.80
  -1   8   4  121.39    5.90
   1   8  -4  116.89    3.70
   1  -8  -4  118.09    4.70
   1  -8  -4  120.09    3.50
  -1  -8   4  131.99    7.40
   2   8  -4   15.70    1.40
   2   8  -4   16.90    2.00
  -2   8   4    9.30    4.60
  -2   8   4   19.30    2.30
  -2   8   4   19.30    3.60
  -2  -8   4   22.50    2.70
   2  -8  -4   17.80    1.60
   2  -8  -4   15.40    2.00
  -2  -8   4   18.10    2.20
  -3   8   4   20.70    2.10
   3   8  -4   18.70    1.60
  -3   8   4   28.70    4.60
  -3   8   4   22.10    4.60
   3   8  -4   18.20    1.90
  -3  -8   4   17.00    2.40
   3  -8  -4   23.70    1.90
  -4   8   4   29.50    2.20
   4   8  -4   29.70    1.70
  -4  -8   4   26.40    2.60
   4  -8  -4   30.50    1.90
   5  -8  -4   35.40    1.40
  -5   9  -4    8.90    0.90
  -4   9  -4   93.09    4.90
   4  -9   4   92.69    3.70
  -3   9  -4   44.70    3.50
  -3   9  -4   42.90    5.90
   3   9   4   49.50    2.70
   3  -9   4   47.20    3.10
  -2   9  -4  167.48   11.40
   2   9   4  175.88    5.30
  -2   9  -4  169.58    8.00
   2  -9   4  177.58    6.00
  -2  -9  -4  177.88    5.60
  -1   9  -4   14.80    6.40
  -1   9  -4   16.50    2.10
  -1   9  -4   24.80    3.80
   1   9   4   19.50    1.70
   1  -9   4   18.50    1.90
   1  -9   4   15.20    2.60
  -1  -9  -4   20.90    2.00
   0   9  -4  281.67    9.20
   0   9  -4  274.17    6.80
   0  -9   4  254.47    9.20
   0  -9   4  230.18    9.00
   0  -9  -4  272.57    8.60
   1   9  -4   70.69    3.70
  -1   9   4   50.79    7.10
   1   9  -4   74.89    2.80
  -1   9   4   68.99    2.90
  -1   9   4   61.99    5.20
   1  -9  -4   69.49    3.70
   1  -9  -4   69.09    4.20
   1  -9  -4   69.49    2.70
  -1  -9   4   68.59    4.20
  -2   9   4  118.89    5.50
  -2   9   4  123.89    9.70
   2   9  -4  126.99    4.00
   2   9  -4  127.39    5.10
  -2   9   4  119.59    7.20
   2  -9  -4  124.49    5.30
   2  -9  -4  122.49    4.00
  -2  -9   4  118.79    5.00
  -2  -9   4  112.49    5.20
   2  -9  -4  110.39    5.60
  -3   9   4    1.40    4.40
   3   9  -4    6.40    1.10
   3   9  -4    4.90    1.20
  -3   9   4    4.90    1.20
  -3   9   4    4.40    2.60
  -3  -9   4    3.50    1.50
   4   9  -4   16.30    1.30
  -4   9   4   15.70    1.90
   4  -9  -4   14.10    1.30
  -4  -9   4   15.80    2.00
  -4  10  -4  163.28    6.30
   4  10   4  156.88    4.80
   4 -10   4  170.98    5.30
   3  10   4   27.50    2.30
  -3  10  -4   28.60    2.90
  -3  10  -4   32.00    5.50
   3 -10   4   31.00    2.60
   2  10   4   53.59    2.90
  -2  10  -4   59.99    8.40
  -2  10  -4   53.89    4.70
   2  10   4   54.59    3.50
   2 -10   4   59.09    3.40
  -2 -10  -4   57.59    3.10
   1  10   4  127.19    4.30
  -1  10  -4  127.29   12.60
  -1  10  -4  125.59    5.20
  -1  10  -4  123.29    7.10
   1 -10   4  122.89    4.40
  -1 -10  -4  112.39    4.80
   1 -10   4  113.79    6.00
   0  10  -4   61.49    2.60
   0  10   4   63.19    2.90
   0  10  -4   64.59    3.70
   0 -10  -4   58.09    3.70
   0 -10   4   68.99    4.50
   1  10  -4   71.89    3.90
  -1  10   4   65.99    4.10
   1  10  -4   67.09    2.80
  -1  10   4   60.39    4.60
  -1  10   4   64.39    9.40
   1 -10  -4   63.69    3.90
  -1 -10   4   66.39    4.30
   1 -10  -4   66.79    2.50
  -2  10   4   25.10    6.70
   2  10  -4   22.10    2.40
   2  10  -4   23.40    1.80
  -2  10   4   27.50    4.10
  -2  10   4   28.40    3.50
  -2 -10   4   25.80    2.90
  -2 -10   4   25.50    2.70
   2 -10  -4   22.60    2.70
   3  10  -4   10.40    1.30
  -3  10   4    8.00    4.10
   3  10  -4   13.20    2.00
  -3  10   4    3.20    5.00
  -3 -10   4   10.20    2.50
   4  10  -4   10.80    1.20
  -4 -10   4    9.60    1.30
   4 -10  -4   10.80    1.20
   4  11   4  311.17    8.00
  -4  11  -4  339.67    9.60
   4 -11   4  334.17    8.20
  -3  11  -4    7.60    1.90
   3  11   4    8.60    1.40
  -3  11  -4    8.00    2.30
  -3  11  -4    5.20    6.60
   3 -11   4    5.70    1.40
  -2  11  -4   50.09    9.90
   2  11   4   38.90    2.70
  -2  11  -4   42.20    4.40
   2  11   4   34.60    3.00
   2 -11   4   46.30    4.80
  -2 -11  -4   39.60    2.60
   2 -11   4   42.60    2.90
   1  11   4    3.30    1.50
  -1  11  -4    3.00    1.40
   1  11   4    2.30    1.20
  -1  11  -4    3.00    2.30
  -1  11  -4    5.20    8.70
  -1 -11  -4    6.00    2.30
   1 -11   4    4.50    1.20
   1 -11   4    2.10    1.90
   0  11   4   49.80    2.80
   0  11  -4   51.09    2.50
   0  11   4   48.90    3.60
   0  11  -4   46.60    3.50
   0 -11  -4   47.20    3.50
   0 -11   4   43.30    3.80
   1  11  -4    2.10    0.90
  -1  11   4    1.90    1.70
  -1  11   4    1.90    1.50
  -1  11   4   -0.10   10.90
   1  11  -4    2.20    1.30
  -1 -11   4    3.00    2.60
   1 -11  -4    2.50    0.80
   1 -11  -4    3.30    1.60
   2  11  -4   31.70    2.90
  -2  11   4   22.70   12.00
  -2  11   4   38.20    4.90
   2  11  -4   31.50    2.10
   2 -11  -4   30.80    1.90
  -2 -11   4   31.30    2.60
   2 -11  -4   29.60    3.10
  -2 -11   4   32.00    3.10
  -3  11   4    1.30    6.10
   3  11  -4    2.80    0.90
  -3 -11   4    4.50    1.30
   3 -11  -4    1.90    0.80
   4  11  -4    7.00    0.90
   4 -11  -4    7.30    0.90
  -4  12  -4  277.07    7.90
   4 -12   4  285.67    7.00
  -3  12  -4   47.50    3.70
   3  12   4   48.60    2.70
   3 -12   4   48.30    2.90
  -2  12  -4    1.10    1.80
   2  12   4   -0.20    0.90
   2  12   4    1.40    1.20
  -2  12  -4   -7.80    7.60
  -2 -12  -4    1.90    1.00
   2 -12   4    0.80    1.70
   2 -12   4    0.50    1.00
  -1  12  -4  367.26   14.80
  -1  12  -4  388.66   12.40
  -1  12  -4  347.97   22.50
   1  12   4  409.46   12.40
   1 -12   4  371.76   12.80
  -1 -12  -4  374.46   10.80
   1 -12   4  374.66    9.50
   0  12  -4   40.30    2.30
   0  12   4   42.70    3.70
   0  12   4   38.00    2.60
   0  12  -4   39.10    3.40
   0 -12  -4   40.00    3.30
   0 -12   4   37.50    3.70
   1  12  -4   13.30    2.10
  -1  12   4   17.40    3.80
  -1  12   4   20.00    3.10
   1  12  -4   13.00    2.60
  -1 -12   4   16.40    2.60
   1 -12  -4   19.20    2.80
   2  12  -4    1.60    1.30
  -2  12   4   -3.60    8.10
  -2  12   4    1.40    2.30
   2  12  -4    4.40    1.20
   2 -12  -4    1.60    0.80
   2 -12  -4    2.50    1.30
  -2 -12   4    1.10    1.30
   3  12  -4    6.10    1.10
   3 -12  -4    8.40    1.30
   4  12  -4   15.40    1.10
   4 -12  -4   15.30    1.10
  -4  13  -4  236.18    6.10
   4 -13   4  223.88    5.90
   3  13   4   11.40    1.60
  -3  13  -4    9.40    1.80
   3 -13   4    9.90    1.40
   2  13   4   39.90    3.50
   2  13   4   45.10    2.90
  -2  13  -4   31.40    9.20
  -2  13  -4   39.30    4.30
   2 -13   4   45.50    2.50
  -2 -13  -4   44.40    2.50
   2 -13   4   40.10    3.80
   1  13   4  146.99    5.30
  -1  13  -4  139.79    6.30
   1  13   4  139.69    6.60
  -1 -13  -4  144.69    6.00
   1 -13   4  159.68    7.60
   0  13  -4   49.30    2.60
   0  13   4   43.80    3.90
   0  13  -4   51.59    3.90
   0  13   4   50.79    3.00
   0 -13   4   50.49    4.40
   0 -13  -4   44.70    3.50
   1  13  -4    2.80    1.60
  -1  13   4    4.40    1.80
   1  13  -4    2.30    1.00
   1 -13  -4    1.30    1.20
  -1 -13   4    2.60    1.70
   2  13  -4   48.20    2.60
   2  13  -4   50.99    3.50
  -2  13   4   33.70   10.60
   2 -13  -4   48.80    2.10
  -2 -13   4   55.29    3.60
   2 -13  -4   46.10    3.50
   3  13  -4   11.80    1.40
   3 -13  -4    9.70    1.10
   3  14   4    2.80    1.00
  -3  14  -4    3.00    1.20
   3 -14   4    2.50    1.20
   2  14   4   21.30    2.20
   2 -14   4   24.80    1.80
   2 -14   4   20.90    2.90
  -2 -14  -4   20.40    1.70
  -1  14  -4   50.89    4.10
   1  14   4   64.49    8.40
   1  14   4   57.09    3.30
   1 -14   4   45.80    5.20
  -1 -14  -4   54.09    3.40
   0  14  -4   29.40    3.40
   0  14   4   27.90    2.40
   0  14   4   24.30    2.90
   0  14  -4   26.50    2.00
   0 -14  -4   19.30    2.40
   0 -14   4   20.20    2.80
  -1  14   4    4.10    2.10
   1  14  -4    5.00    1.20
   1  14  -4    1.70    2.60
  -1 -14   4    3.60    1.60
   1 -14  -4    1.90    1.80
   2  14  -4    3.40    1.00
  -2 -14   4    2.90    1.30
   2 -14  -4    1.20    1.40
   3  14  -4   16.80    1.50
   3 -14  -4   17.10    1.10
  -3  15  -4    8.50    1.20
   3  15   4    9.50    1.30
   2  15   4  112.59    4.30
  -2  15  -4   98.99    5.30
  -2 -15  -4  110.79    3.40
   2 -15   4   98.79    5.20
   1  15   4   20.00    2.20
   1 -15   4   15.80    2.60
  -1 -15  -4   14.40    2.00
   0  15  -4   23.90    2.00
   0  15   4   25.70    2.30
   0 -15  -4   28.70    3.10
   0 -15   4   24.30    3.20
   1  15  -4    0.00    0.90
   1 -15  -4    1.50    1.40
  -1 -15   4    1.10    1.40
   2  15  -4   29.60    2.10
  -2 -15   4   28.00    2.10
   3  15  -4   18.40    1.40
   3  16   4   17.10    1.40
   2  16   4   22.00    2.00
   2 -16   4   25.30    2.70
   1  16   4   10.50    1.60
  -1 -16  -4   13.40    1.80
   1 -16   4   12.70    2.20
   0  16   4    3.10    1.20
   0 -16   4    5.10    1.90
   0 -16  -4    4.00    1.50
   1  16  -4   16.50    1.60
   1 -16  -4   18.90    2.50
  -1 -16   4   14.90    2.20
   2  16  -4    7.70    1.20
  -2 -16   4   10.80    1.20
   2 -16  -4    8.20    1.50
   3  16  -4   28.80    1.90
   2  17   4    9.10    1.30
   2 -17   4    6.40    1.40
   1  17   4    5.30    1.20
   1 -17   4    6.10    1.50
  -1 -17  -4    5.40    1.30
   0 -17   4    5.20    1.70
   0 -17  -4    4.40    1.30
   1  17  -4    0.60    1.00
   1 -17  -4    0.90    0.90
  -1 -17   4   -1.80    1.00
   2  17  -4    5.40    0.90
   2 -17  -4    6.00    1.20
   1  18   4    8.10    1.50
   1 -18   4   12.40    1.70
  -1 -18  -4   11.00    1.20
   0 -18  -4    7.10    1.30
   0 -18   4    4.30    1.20
  -1 -18   4    0.20    0.80
   1 -18  -4    0.60    0.90
   1 -19   4   15.80    1.50
   0 -19  -4   10.30    1.30
   0 -19   4    9.10    1.40
   1 -19  -4    3.90    0.80
  -1 -19   4    5.50    0.90
  -5   0  -5   45.00    2.00
   4   0   5    0.20    1.10
  -4   0  -5   -0.40    1.20
  -3   0  -5   35.00    3.50
   3   0   5   23.30    2.10
   2   0   5   21.60    1.80
  -1   0  -5   56.89    2.30
   1   0   5   50.89    2.40
   0   0  -5  190.78    5.30
   0   0   5  184.88    8.50
  -1   0   5 3198.68   68.79
  -2   0   5  347.27   11.10
   2   0  -5  341.57    8.80
   2   0  -5  332.57    7.90
  -2   0   5  354.16   11.30
  -3   0   5  268.97   11.00
  -3   0   5  277.87    9.20
  -3   0   5  288.37    8.40
   3   0  -5  267.27    7.80
   3   0  -5  277.57    6.90
   4   0  -5   26.10    1.60
  -4   0   5   23.00    2.40
  -4   0   5   27.70    4.30
   5   0  -5   44.20    1.70
  -5   0   5   42.90    2.70
  -5   1  -5   13.00    1.60
   4   1   5    9.80    1.60
  -4   1  -5   12.20    2.50
  -4  -1  -5   15.60    2.30
   4  -1   5   13.80    1.90
  -3   1  -5  374.96   11.60
   3   1   5  366.16    9.50
   3  -1   5  362.26    9.70
  -3  -1  -5  379.16   11.30
   2   1   5  869.41   19.00
  -2  -1  -5  888.61   22.60
   2  -1   5  851.71   19.20
  -2  -1  -5  843.52   20.20
  -1   1  -5  217.68    5.60
   1   1   5  194.38    5.60
   1  -1   5  208.38    5.80
  -1  -1  -5  215.88    5.60
   0   1  -5  370.76    9.00
   0   1   5  362.76   11.90
   0  -1  -5  378.56    9.00
   0  -1   5  361.06   12.10
  -1   1   5  810.32   20.30
   1   1  -5  784.42   16.70
   1   1  -5  775.92   17.50
   1  -1  -5  775.82   16.70
  -1  -1   5  795.42   20.20
   2   1  -5   67.19    2.30
  -2   1   5   66.59    4.50
  -2   1   5   66.29    5.10
   2   1  -5   67.09    2.90
   2  -1  -5   65.19    3.00
  -2  -1   5   69.29    4.40
   2  -1  -5   67.49    2.40
  -2  -1   5   66.99    5.00
  -3   1   5   34.50    4.50
  -3   1   5   35.80    2.70
  -3   1   5   43.00    5.10
   3   1  -5   33.10    1.70
   3   1  -5   36.70    2.40
  -3  -1   5   32.00    4.00
  -3  -1   5   41.50    4.70
   3  -1  -5   34.40    2.40
  -3  -1   5   34.50    2.80
   3  -1  -5   35.00    1.80
  -4   1   5  262.57   11.80
  -4   1   5  267.07    8.20
   4   1  -5  271.07    6.80
  -4  -1   5  254.67   11.10
   4  -1  -5  272.97    6.80
  -4  -1   5  279.57    8.40
  -5   1   5   27.20    2.30
   5   1  -5   27.20    1.50
   5  -1  -5   25.00    1.30
  -5  -1   5   25.40    2.30
  -5   2  -5   33.60    2.10
   4   2   5   92.89    3.90
  -4   2  -5   89.79    5.00
   4  -2   5   96.39    4.20
   3   2   5   68.69    3.00
  -3  -2  -5   72.09    4.20
   3  -2   5   70.29    3.40
  -2   2  -5  202.48    7.00
   2   2   5  186.28    5.40
  -2   2  -5  203.68    8.80
  -2  -2  -5  186.88    9.30
   2  -2   5  176.18    5.60
  -2  -2  -5  189.08    6.20
   1   2   5  241.28    6.40
  -1   2  -5  255.37    6.60
  -1  -2  -5  259.87    6.50
   1  -2   5  245.38    6.90
   0   2   5  839.42   21.70
   0  -2  -5  864.11   18.70
   0  -2   5  852.91   22.20
   1   2  -5  662.63   15.10
   1   2  -5  666.13   14.40
  -1   2   5  647.04   17.80
   1  -2  -5  671.93   15.10
   1  -2  -5  672.43   14.90
  -1  -2   5  667.53   18.00
   2   2  -5   60.49    2.20
   2   2  -5   60.19    2.80
  -2   2   5   69.09    5.10
  -2   2   5   62.49    4.50
  -2  -2   5   58.69    3.90
   2  -2  -5   59.29    2.20
  -2  -2   5   58.89    3.10
   2  -2  -5   58.69    2.90
  -2  -2   5   63.99    5.00
  -3   2   5    9.40    2.90
  -3   2   5   10.10    2.80
   3   2  -5   10.10    1.50
   3   2  -5    8.70    1.00
  -3   2   5    7.20    1.50
  -3  -2   5    7.80    1.60
   3  -2  -5    9.60    1.10
  -3  -2   5   10.30    2.50
   3  -2  -5    9.20    1.50
  -4   2   5   85.49    6.60
  -4   2   5   67.89    5.40
   4   2  -5   85.79    3.00
   4  -2  -5   90.29    3.10
  -4  -2   5   89.39    6.30
  -5   2   5   23.90    2.20
   5   2  -5   24.50    1.70
   5  -2  -5   23.90    1.30
  -5  -2   5   23.80    2.30
  -5   3  -5    7.40    1.20
   5  -3   5    6.30    1.40
  -4   3  -5   26.50    3.00
   4  -3   5   38.10    2.70
  -3   3  -5    9.90    3.10
   3   3   5    8.60    1.40
  -3   3  -5    6.70    2.30
  -3   3  -5   10.30    1.20
   3  -3   5    9.60    1.70
  -2   3  -5  341.67    9.80
  -2   3  -5  360.66   10.50
   2   3   5  338.37    8.50
  -2   3  -5  345.77   12.40
   2  -3   5  339.77    9.00
  -1   3  -5   27.70    2.00
   1   3   5   24.90    1.90
   1  -3   5   28.30    2.00
  -1  -3  -5   26.10    1.70
   0   3   5   55.89    5.80
   0   3  -5   55.09    2.60
   0   3   5   57.89    2.50
   0  -3   5   66.69    8.70
   0  -3  -5   57.39    2.50
   1   3  -5   16.50    1.30
   1   3  -5   16.90    1.70
  -1   3   5   16.50    3.40
   1  -3  -5   18.50    1.80
   1  -3  -5   16.50    1.10
  -1  -3   5   14.70    3.20
   2   3  -5  131.29    3.70
  -2   3   5  162.78   12.10
   2   3  -5  129.69    4.50
  -2   3   5  135.79    7.00
   2  -3  -5  125.69    3.80
  -2  -3   5  118.69    5.60
  -2  -3   5  139.09    7.10
  -2  -3   5  130.99    4.80
   2  -3  -5  142.79    5.80
  -3   3   5   71.99    6.00
  -3   3   5   74.59    5.80
   3   3  -5   76.59    2.70
  -3   3   5   71.79    3.70
   3   3  -5   75.69    3.30
   3  -3  -5   67.99    2.70
  -3  -3   5   82.69    7.20
  -3  -3   5   71.09    4.90
   3  -3  -5   76.79    3.80
  -4   3   5   22.00    4.30
  -4   3   5   13.80    2.10
   4   3  -5   12.20    1.30
  -4  -3   5   13.40    2.30
   4  -3  -5   13.00    1.40
  -5   3   5   28.90    2.20
   5  -3  -5   28.60    1.40
  -5  -3   5   29.50    2.30
  -5   4  -5    1.60    0.90
   5  -4   5    2.00    0.70
  -4   4  -5  104.69    5.50
   4   4   5   90.79    3.90
   4  -4   5   89.19    4.10
  -3   4  -5   13.90    2.90
   3   4   5   13.30    1.60
  -3   4  -5    3.50    5.90
  -3   4  -5   15.70    1.60
   3  -4   5   16.70    2.10
  -2   4  -5   10.20    3.50
  -2   4  -5    6.20    2.10
   2   4   5    4.00    1.00
  -2   4  -5    5.30    1.70
   2  -4   5    4.20    1.30
  -2  -4  -5    5.70    1.30
   1   4   5  207.58    5.70
  -1   4  -5  203.88    5.90
  -1  -4  -5  202.88    5.70
   1  -4   5  210.48    6.00
   0   4   5  287.67   11.70
   0   4  -5  307.77    8.10
   0   4   5  335.97    9.80
   0   4  -5  292.57    7.10
   0  -4  -5  303.57    7.90
   0  -4   5  295.37   11.90
   1   4  -5  524.05   11.20
  -1   4   5  505.65   15.30
   1   4  -5  520.85   12.10
   1  -4  -5  494.15   11.00
   1  -4  -5  496.55   12.10
  -1  -4   5  446.26   19.60
  -2   4   5   27.90    4.10
  -2   4   5   28.10    3.60
   2   4  -5   30.10    1.50
  -2  -4   5   29.00    2.60
  -2  -4   5   28.60    4.00
   2  -4  -5   29.70    2.30
  -3   4   5    8.60    3.00
   3   4  -5    7.50    1.10
   3   4  -5    7.50    1.30
  -3   4   5    6.00    3.10
   3  -4  -5    5.90    1.10
  -3  -4   5    6.60    2.00
   3  -4  -5    7.60    1.70
  -3  -4   5    7.90    2.10
   4   4  -5   72.39    2.70
  -4   4   5   66.99    3.60
   4  -4  -5   69.79    2.80
  -5   4   5   13.80    1.50
  -5  -4   5   10.90    1.50
   5  -4  -5   12.40    1.00
  -5   5  -5   28.90    2.00
   5  -5   5   26.50    2.30
  -4   5  -5   81.19    5.10
   4   5   5   77.39    3.40
   4  -5   5   80.79    4.30
  -3   5  -5  159.78    7.70
  -3   5  -5  162.38    5.70
   3   5   5  159.58    5.10
   3  -5   5  161.18    5.80
  -2   5  -5  138.79    8.80
   2   5   5  142.19    4.40
  -2   5  -5  137.39    6.30
  -2   5  -5  133.29    5.60
   2  -5   5  135.19    4.90
  -2  -5  -5  136.39    4.70
   1   5   5  111.99    3.70
  -1   5  -5  114.49    4.10
   1  -5   5  116.19    4.20
  -1  -5  -5  110.59    3.80
   0   5  -5  539.85   12.50
   0   5   5  560.84   17.50
   0   5   5  580.54   13.00
   0   5  -5  572.44   13.50
   0  -5   5  581.54   18.20
   0  -5   5  557.44   13.10
   0  -5  -5  566.04   13.40
  -1   5   5   11.60    3.70
   1   5  -5   15.30    1.20
   1   5  -5   20.50    1.90
  -1  -5   5   18.20    4.10
   1  -5  -5   16.70    1.70
   1  -5  -5   18.00    1.20
  -1  -5   5   18.40    1.60
   2   5  -5  208.88    6.30
  -2   5   5  202.88    9.40
  -2   5   5  202.28    8.90
   2  -5  -5  219.88    6.80
  -2  -5   5  191.78    6.60
   2  -5  -5  207.68    5.50
  -2  -5   5  209.78    6.80
  -3   5   5  285.07    8.40
   3   5  -5  284.87    8.10
  -3   5   5  278.17   11.00
   3   5  -5  282.87    7.30
  -3  -5   5  294.37    9.00
   3  -5  -5  329.67   11.80
  -3  -5   5  273.87    9.80
   3  -5  -5  289.97    7.40
  -4   5   5   60.59    3.20
   4  -5  -5   62.49    2.60
  -4  -5   5   59.69    3.80
  -5   5   5   -0.50    0.90
   5  -5  -5    0.80    0.50
  -5  -5   5    1.00    0.90
  -5   6  -5   16.50    2.30
   4   6   5    8.50    1.40
  -4   6  -5    7.90    2.00
   4  -6   5   11.60    1.90
  -3   6  -5   98.39    4.60
   3   6   5  103.79    4.60
   3  -6   5  103.59    4.70
  -2   6  -5    8.90    5.70
   2   6   5    5.20    1.10
  -2   6  -5    8.30    2.10
   2  -6   5    5.70    1.30
  -2  -6  -5    4.10    1.00
   1   6   5  133.89    4.20
  -1   6  -5  129.09    9.30
  -1   6  -5  132.19    6.40
  -1   6  -5  132.99    4.70
   1  -6   5  128.69    4.60
  -1  -6  -5  132.29    4.30
   0   6  -5   78.49    3.50
   0   6  -5   75.39    2.60
   0   6   5   67.29    2.90
   0   6   5   73.69    9.30
   0  -6  -5   75.99    3.30
   1   6  -5  186.88    5.90
   1   6  -5  180.48    4.90
  -1   6   5  173.88    5.70
  -1   6   5  144.89   13.80
   1  -6  -5  179.58    5.90
   1  -6  -5  177.28    4.60
  -2   6   5  168.58    9.00
   2   6  -5  150.18    5.30
  -2   6   5  147.49    5.80
  -2   6   5  165.18    8.00
   2   6  -5  151.28    4.50
   2  -6  -5  160.28    5.70
  -2  -6   5  151.58    5.80
   2  -6  -5  157.58    4.50
  -3   6   5    3.40    2.70
   3   6  -5    2.50    1.50
  -3   6   5    1.40    1.10
   3   6  -5    3.00    1.30
  -3   6   5    1.50    5.60
   3  -6  -5    2.80    1.00
   3  -6  -5    2.00    1.40
  -3  -6   5    0.00    0.70
  -3  -6   5    0.70    1.80
  -4   6   5    7.60    1.40
   4   6  -5    8.40    1.10
  -4  -6   5    3.60    1.50
   4  -6  -5    6.60    1.50
  -5   6   5    6.70    1.00
  -5  -6   5    9.00    1.30
   5  -6  -5    8.50    1.00
  -5   7  -5   10.70    1.20
  -4   7  -5    3.50    1.70
   4   7   5    1.10    1.00
   4  -7   5    2.00    1.10
  -3   7  -5    3.30    4.00
  -3   7  -5    1.40    1.30
   3   7   5    4.00    1.30
   3  -7   5    2.10    1.30
  -2   7  -5   36.70    3.60
   2   7   5   36.80    2.30
  -2   7  -5   31.30    5.80
  -2  -7  -5   37.50    2.30
   2  -7   5   42.80    2.80
  -1   7  -5   81.19    4.50
  -1   7  -5   78.19    5.20
  -1   7  -5   80.19    3.70
  -1   7  -5   81.09    9.00
   1   7   5   83.09    3.40
   1  -7   5   89.49    5.50
  -1  -7  -5   77.09    3.70
   0   7  -5  254.27   15.20
   0   7   5  238.98    6.70
   0   7  -5  244.78    9.90
   0   7  -5  260.17    6.40
   0   7  -5  255.47    7.60
   0  -7  -5  245.78    7.30
   0  -7   5  256.17    6.70
  -1   7   5   79.89    8.40
  -1   7   5   76.79    3.10
   1   7  -5   89.09    3.70
   1   7  -5   79.69    3.80
   1  -7  -5   94.19    5.30
  -1  -7   5   80.19    3.90
   1  -7  -5   78.59    2.70
  -2   7   5  121.39    8.90
  -2   7   5  129.39    5.50
   2   7  -5  131.09    4.10
   2   7  -5  130.09    5.00
  -2   7   5  136.49    7.60
   2  -7  -5  126.19    4.00
   2  -7  -5  128.79    5.30
  -2  -7   5  135.59    5.40
  -3   7   5   39.10    5.00
  -3   7   5   40.40    2.60
   3   7  -5   37.00    2.10
   3   7  -5   36.20    2.50
  -3   7   5   32.50    5.00
  -3  -7   5   38.90    3.50
   3  -7  -5   40.90    2.30
   3  -7  -5   40.70    3.30
  -4   7   5    4.40    1.20
   4   7  -5    3.70    0.80
   4  -7  -5    3.00    0.80
  -4  -7   5    3.50    1.50
   5  -7  -5   12.00    1.20
  -5  -7   5   14.90    1.80
  -5   8  -5    3.30    0.70
  -4   8  -5    3.40    1.40
   4  -8   5    8.40    1.40
   3   8   5   33.00    2.50
  -3   8  -5   34.80    3.10
  -3   8  -5   32.30    5.50
   3  -8   5   38.40    2.90
  -2   8  -5   32.60    3.60
   2   8   5   37.40    2.40
  -2   8  -5   22.60    5.20
  -2  -8  -5   35.40    2.40
   2  -8   5   38.40    2.80
  -1   8  -5   45.60    2.90
  -1   8  -5   43.70    7.60
   1   8   5   49.99    2.60
  -1   8  -5   48.90    4.30
  -1  -8  -5   50.69    3.00
   1  -8   5   51.19    2.80
   1  -8   5   45.30    3.90
   0   8  -5   67.49    5.20
   0   8  -5   71.89    3.90
   0   8  -5   58.19    9.80
   0   8  -5   69.39    2.70
   0  -8   5   70.29    2.80
   0  -8  -5   74.89    3.60
   1   8  -5    1.90    1.10
  -1   8   5    2.80    1.00
   1   8  -5    6.00    1.00
  -1   8   5    3.70    5.50
   1  -8  -5    0.60    1.60
  -1  -8   5    6.80    1.60
   1  -8  -5    2.30    0.70
   1  -8  -5    3.00    1.10
   2   8  -5   87.69    3.30
  -2   8   5   88.09    4.70
  -2   8   5   88.59    6.40
  -2   8   5   70.49    8.60
   2   8  -5   83.19    4.10
   2  -8  -5   86.29    4.50
   2  -8  -5   77.59    4.90
  -2  -8   5   85.99    4.30
  -2  -8   5   81.49    4.60
   2  -8  -5   84.29    3.10
   3   8  -5   27.20    2.30
   3   8  -5   28.20    1.90
  -3   8   5   27.40    4.50
  -3   8   5   25.80    5.10
  -3   8   5   25.90    2.10
   3  -8  -5   29.40    1.90
  -3  -8   5   27.30    2.80
   4   8  -5    7.80    1.00
  -4   8   5    6.80    1.40
  -4  -8   5    5.40    1.30
   4  -8  -5    8.20    1.10
   4   9   5    9.60    1.30
  -4   9  -5    6.20    1.70
   4  -9   5    8.80    1.30
   3   9   5    4.00    1.30
  -3   9  -5    1.80    1.30
  -3   9  -5    0.80    5.00
   3  -9   5    3.00    1.30
   2   9   5   13.30    1.70
  -2   9  -5   10.40    2.40
  -2   9  -5    8.90    5.10
   2  -9   5   10.90    1.80
  -2  -9  -5   11.20    1.70
  -1   9  -5   26.70    2.70
  -1   9  -5   18.70    7.30
   1   9   5   23.10    2.10
  -1   9  -5   27.80    4.20
   1  -9   5   22.20    3.20
  -1  -9  -5   22.30    2.30
   1  -9   5   24.70    2.20
   0   9   5   56.49    2.80
   0   9  -5   56.19    2.40
   0   9  -5   54.09    3.40
   0  -9   5   59.79    4.30
   0  -9  -5   52.79    3.20
   0  -9  -5   51.69    3.40
   1   9  -5   11.10    1.80
  -1   9   5   15.80    2.90
  -1   9   5   17.90    1.70
   1   9  -5   15.00    1.50
  -1   9   5   11.40    7.40
   1  -9  -5   13.80    2.30
  -1  -9   5   14.70    2.60
  -1  -9   5   17.20    2.20
   1  -9  -5   12.00    1.80
   1  -9  -5   14.60    1.30
  -2   9   5   42.10    7.00
   2   9  -5   37.40    3.00
   2   9  -5   34.60    2.20
  -2   9   5   40.70    5.20
  -2   9   5   33.10    6.60
   2  -9  -5   34.00    2.00
   2  -9  -5   38.00    3.20
   2  -9  -5   35.00    3.30
  -2  -9   5   36.90    3.30
  -2  -9   5   39.00    3.20
   3   9  -5    1.50    0.80
   3   9  -5    1.20    1.20
  -3   9   5    6.00    4.80
   3  -9  -5    1.90    0.80
  -3  -9   5    0.70    1.30
   4   9  -5    1.00    0.60
   4  -9  -5    1.60    0.70
  -4  -9   5   -0.20    0.90
   4  10   5   16.70    1.50
  -4  10  -5   18.10    2.30
   4 -10   5   19.70    1.70
  -3  10  -5   31.40    6.10
  -3  10  -5   32.10    3.00
   3  10   5   37.40    2.60
   3 -10   5   33.00    2.70
   2  10   5  179.28    5.80
  -2  10  -5  166.48    8.50
  -2  10  -5  176.88   21.90
  -2 -10  -5  166.58    5.70
   2 -10   5  175.38    6.10
   1  10   5   37.50    2.60
  -1  10  -5   37.20    9.40
  -1  10  -5   30.90    4.50
  -1  10  -5   32.70    2.90
   1 -10   5   36.60    4.10
   1 -10   5   36.50    2.50
  -1 -10  -5   35.80    2.80
   0  10  -5   84.69    3.20
   0  10   5   78.49    3.50
   0  10  -5   76.79    4.30
   0 -10  -5   79.59    4.30
   0 -10   5   86.39    5.30
   1  10  -5  226.78    6.30
  -1  10   5  230.58    9.70
  -1  10   5  230.08    8.30
   1  10  -5  217.18    7.70
   1 -10  -5  220.48    8.10
  -1 -10   5  221.08    8.90
   1 -10  -5  226.98    5.70
  -2  10   5   66.79    6.00
   2  10  -5   64.99    2.90
   2  10  -5   60.89    3.80
  -2  10   5   71.19   11.30
  -2 -10   5   65.79    3.80
   2 -10  -5   64.99    2.70
   2 -10  -5   63.99    4.20
  -2 -10   5   62.69    4.10
  -3  10   5    5.80    5.50
   3  10  -5   12.90    1.50
   3 -10  -5   10.50    1.30
  -3 -10   5   13.80    1.90
   4  10  -5    2.70    0.70
  -4 -10   5    1.80    0.90
   4 -10  -5    2.00    0.70
  -4  11  -5    3.80    1.10
   4  11   5    3.40    1.00
   4 -11   5    4.60    0.90
   3  11   5   12.10    1.70
   2  11   5   25.40    3.00
  -2  11  -5   34.80    8.50
  -2  11  -5   28.40    4.30
   2  11   5   28.80    2.50
   2 -11   5   27.70    2.40
  -2 -11  -5   27.60    2.20
   2 -11   5   27.40    3.80
  -1  11  -5    2.20    1.40
   1  11   5    2.70    1.30
  -1  11  -5   -1.70    9.60
  -1  11  -5    3.60    2.40
   1 -11   5    2.40    1.90
   1 -11   5    1.30    1.00
  -1 -11  -5    1.90    1.30
   0  11   5    9.00    1.50
   0  11  -5    9.20    1.90
   0  11  -5    9.30    1.30
   0 -11  -5   13.90    2.30
   0 -11   5   11.30    2.80
  -1  11   5   47.20    3.90
  -1  11   5   39.00    4.30
   1  11  -5   42.40    2.40
  -1  11   5   20.80   18.70
   1 -11  -5   41.70    3.50
  -1 -11   5   37.60    3.70
  -2  11   5   59.79    9.40
   2  11  -5   65.29    4.00
   2  11  -5   73.19    3.20
  -2  11   5   74.39    6.20
  -2 -11   5   67.59    3.90
   2 -11  -5   72.29    4.40
  -2 -11   5   70.09    4.30
   2 -11  -5   74.69    2.90
  -3 -11   5   35.00    2.50
   4  11  -5   11.70    1.10
   4 -11  -5   10.40    1.00
  -4  12  -5   43.30    3.60
   4 -12   5   46.80    2.70
   3  12   5   13.90    1.80
  -3  12  -5   11.80    2.20
   3 -12   5   13.60    1.70
  -2  12  -5    7.50    2.00
  -2  12  -5   10.60   19.40
   2  12   5    8.80    1.60
   2  12   5    7.60    1.70
   2 -12   5   11.80    2.40
  -2 -12  -5   10.10    1.90
   2 -12   5   10.00    1.60
  -1  12  -5   48.90    3.70
   1  12   5   52.19    3.20
   1  12   5   48.80    3.90
  -1  12  -5   16.40   13.30
  -1  12  -5   37.20    5.00
  -1 -12  -5   48.50    3.30
   1 -12   5   49.00    4.60
   1 -12   5   51.79    2.50
   0  12   5    1.20    1.20
   0  12   5    1.60    1.40
   0  12  -5    1.50    1.30
   0  12   5    3.20    2.20
   0 -12   5    1.80    1.60
   0 -12  -5    2.10    1.40
   1  12  -5  114.89    4.10
   1  12  -5  106.19    5.40
  -1  12   5  106.29    6.80
  -1  12   5  122.49    6.10
   1 -12  -5  112.49    5.50
  -1 -12   5  117.19    6.00
  -2  12   5   11.60   14.40
  -2  12   5    6.60    2.80
   2  12  -5   10.30    2.10
   2  12  -5    9.10    1.40
   2 -12  -5   12.00    1.20
   2 -12  -5   17.40    3.10
  -2 -12   5   14.40    3.30
   3  12  -5   21.90    1.70
   3 -12  -5   22.50    1.50
   4  12  -5   65.09    2.20
   4 -12  -5   71.89    2.30
  -4  13  -5    2.40    0.70
  -3  13  -5   27.70    3.20
   3  13   5   22.60    2.00
   3 -13   5   18.80    1.60
   2  13   5   31.30    2.60
   2 -13   5   35.00    4.20
  -2 -13  -5   30.90    2.10
   1  13   5   22.00    2.80
  -1  13  -5   32.30    3.50
   1  13   5   33.70    2.80
  -1 -13  -5   33.30    2.80
   1 -13   5   25.30    3.30
   0  13   5    6.60    1.80
   0  13  -5    8.60    2.10
   0  13   5    7.10    1.60
   0  13  -5    6.10    1.20
   0 -13  -5    7.60    1.90
   0 -13   5    6.10    2.20
   1  13  -5   17.80    1.80
   1  13  -5   15.70    2.50
  -1  13   5   20.20    3.10
  -1 -13   5   16.40    2.90
   1 -13  -5   21.90    2.90
   2  13  -5   26.30    2.10
  -2 -13   5   27.20    2.60
   2 -13  -5   31.70    3.40
   2 -13  -5   26.70    1.70
   3  13  -5    1.90    0.80
   3 -13  -5    1.60    0.70
  -3  14  -5    0.50    0.90
   3  14   5   -0.10    0.80
   3 -14   5    0.80    0.60
   2  14   5   11.70    1.70
   2 -14   5   14.40    1.30
   2 -14   5   18.60    3.60
  -2 -14  -5   13.20    1.40
   1  14   5    4.60    1.40
   1 -14   5    3.20    1.60
  -1 -14  -5    4.60    1.30
   0  14  -5    2.00    1.70
   0  14   5    1.60    1.50
   0  14   5    2.00    1.20
   0  14  -5    3.50    1.00
   0 -14   5    6.30    3.90
   1  14  -5   23.20    2.00
   1 -14  -5   16.90    2.30
  -1 -14   5   23.90    3.20
   2  14  -5   52.39    2.60
   2 -14  -5   49.80    3.80
  -2 -14   5   53.69    3.20
   3  14  -5    5.40    2.00
   3  15   5    3.70    0.90
  -3  15  -5    3.20    0.90
  -2  15  -5   53.59    3.30
   2  15   5   65.09    3.10
   2 -15   5   64.09    3.90
   1  15   5   36.80    2.60
   1 -15   5   31.20    3.40
  -1 -15  -5   29.90    2.50
   0  15   5    1.00    1.10
   0 -15   5    0.60    1.90
   0 -15  -5    1.20    1.20
   1  15  -5    2.70    1.00
  -1 -15   5    2.10    1.50
   1 -15  -5    0.80    1.30
   2  15  -5   59.39    2.60
  -2 -15   5   58.59    2.80
   2 -15  -5   49.70    3.20
   3  15  -5    4.30    0.80
  -2  16  -5   49.50    2.50
   2  16   5   65.79    4.00
   2 -16   5   55.09    3.30
   1  16   5   12.20    1.60
  -1 -16  -5   16.90    1.90
   1 -16   5   16.20    2.80
   0 -16   5    2.30    1.60
   0 -16  -5    4.20    1.30
   1  16  -5   25.40    1.70
  -1 -16   5   27.60    2.60
   1 -16  -5   21.40    2.40
   2  16  -5    1.70    0.90
   2 -16  -5    3.60    1.20
   2  17   5   19.60    2.10
   1  17   5    0.50    0.90
   1 -17   5   -0.20    1.10
  -1 -17  -5    0.40    0.70
   0 -17  -5    5.30    1.40
   0 -17   5    2.70    1.30
   1  17  -5    2.40    0.90
  -1 -17   5    1.40    1.00
   1 -17  -5    1.90    1.00
   2  17  -5    7.10    1.10
   2 -17  -5    6.60    1.10
   1 -18   5    1.00    0.90
  -1 -18  -5    0.40    0.50
   0 -18  -5    4.80    1.10
   0 -18   5    2.40    1.00
  -1 -18   5   20.60    1.80
   1 -18  -5   26.40    2.20
   0 -19  -5    3.90    0.70
   0 -19   5    3.50    0.80
   1 -19  -5    5.60    1.00
  -4   0  -6    1.10    1.20
   4   0   6   -1.10    1.20
  -3   0  -6   19.90    2.70
   3   0   6   18.60    2.10
  -2   0  -6   16.60    4.00
   2   0   6   25.00    3.50
   1   0   6  614.74   14.40
  -1   0  -6  631.94   15.60
   0   0  -6  208.08    5.90
   0   0  -6  199.38    5.00
   0   0   6  206.18    5.90
   0   0   6  188.58   10.50
   1   0  -6  130.59    3.60
  -1   0   6  113.49   13.30
   1   0  -6  129.79    4.40
   2   0  -6    1.60    0.80
  -2   0   6    0.20    2.60
  -2   0   6    1.00    1.70
   2   0  -6    0.40    0.60
  -3   0   6  133.09    5.30
   3   0  -6  129.39    4.00
   3   0  -6  126.29    5.00
  -3   0   6  127.29    7.50
  -3   0   6  138.59    7.30
   4   0  -6   52.99    2.40
  -4   0   6   57.39    3.60
   5   0  -6    4.20    0.90
  -5   0   6    4.20    1.20
  -4   1  -6    7.70    1.70
   4   1   6    9.90    1.60
   3   1   6  342.17    9.10
   3  -1   6  342.97    9.30
  -3  -1  -6  286.67   14.80
   2   1   6   18.40    2.30
  -2   1  -6   19.20    2.30
   2  -1   6   18.70    3.20
  -1   1  -6  143.69    4.50
   1   1   6  140.59    4.50
   1  -1   6  138.69    4.70
  -1  -1  -6  140.39    4.50
   0   1   6  111.39    3.90
   0   1  -6  107.19    3.20
   0   1  -6  108.69    3.90
   0  -1  -6  112.39    3.90
   0  -1   6  124.49    8.50
   0  -1  -6  108.99    3.20
   0  -1   6  110.79    4.20
   1   1  -6  155.28    5.00
  -1   1   6  157.08   10.60
   1   1  -6  152.78    4.20
  -1  -1   6  167.68    8.50
   1  -1  -6  159.38    4.20
   1  -1  -6  155.78    5.00
  -2   1   6   41.50    3.90
   2   1  -6   38.50    1.80
   2   1  -6   37.20    2.40
  -2   1   6   41.00    5.30
  -2   1   6   38.50    3.10
   2  -1  -6   42.30    2.60
  -2  -1   6   45.80    5.30
  -2  -1   6   41.50    2.80
   2  -1  -6   40.80    1.90
  -2  -1   6   40.80    3.70
  -3   1   6  157.28    5.70
   3   1  -6  144.79    4.40
  -3   1   6  132.09    7.90
  -3   1   6  154.68    7.90
   3   1  -6  146.39    5.40
  -3  -1   6  155.08    5.80
   3  -1  -6  149.09    4.40
  -3  -1   6  139.59    7.70
   3  -1  -6  154.58    5.70
  -3  -1   6  151.88    7.60
   4   1  -6   62.89    2.50
  -4   1   6   66.29    3.70
  -4  -1   6   57.49    3.70
   4  -1  -6   64.09    2.60
   5   1  -6    0.40    0.50
  -5   1   6    0.50    1.00
  -5  -1   6    0.00    1.00
   4   2   6  132.09    4.90
  -4   2  -6  142.79    6.10
   4  -2   6  136.59    7.10
   3   2   6   23.80    2.30
   3  -2   6   24.30    2.50
  -2   2  -6  100.49    4.70
   2  -2   6  103.69    4.10
  -2  -2  -6   96.59    4.40
  -1   2  -6  109.79    3.80
   1   2   6  107.29    3.80
  -1  -2  -6  106.19    3.70
   1  -2   6  106.79    4.00
   0   2   6 1707.93   50.99
   0   2   6 1526.45   33.20
   0  -2   6 1535.75   38.10
   0  -2   6 1533.85   33.30
  -1   2   6   96.09   13.00
   1   2  -6  114.29    4.20
   1   2  -6  114.99    3.40
  -1  -2   6  112.69    7.40
   1  -2  -6  114.99    3.30
   1  -2  -6  119.89    4.20
  -2   2   6   77.29    3.50
   2   2  -6   84.19    2.80
  -2   2   6   74.09    5.20
   2   2  -6   76.49    3.50
  -2   2   6   85.09    6.50
   2  -2  -6   76.79    2.70
  -2  -2   6   73.19    4.70
   2  -2  -6   76.09    3.60
  -2  -2   6   78.99    6.50
  -2  -2   6   74.89    3.90
   3   2  -6   33.20    1.90
  -3   2   6   34.80    2.90
   3   2  -6   37.30    2.80
  -3   2   6   28.80    4.40
  -3   2   6   35.30    6.50
  -3  -2   6   34.00    4.20
   3  -2  -6   34.10    2.00
  -3  -2   6   36.30    3.40
   3  -2  -6   37.40    4.30
  -4   2   6   19.40    2.30
   4   2  -6   16.90    1.60
  -4  -2   6   13.40    2.00
   4  -2  -6   17.10    1.50
  -5   2   6   14.20    1.60
   5  -2  -6   16.80    2.10
  -5  -2   6   13.20    1.50
  -5   3  -6   23.20    1.50
   4   3   6    4.60    1.40
  -4   3  -6    4.50    1.80
   4  -3   6    4.70    1.40
  -3   3  -6   52.29    2.50
  -3   3  -6   55.69    5.00
   3   3   6   51.59    2.90
  -3   3  -6   51.19    6.50
  -3   3  -6   54.99    2.60
   3  -3   6   62.29    6.70
  -2   3  -6   72.09    4.00
   2   3   6   67.19    3.10
  -2   3  -6   70.09    4.50
   2  -3   6   69.99    3.50
  -2  -3  -6   71.79    3.40
  -1   3  -6  274.77    7.30
   1   3   6  264.97    7.20
   1  -3   6  272.17    7.50
  -1  -3  -6  263.07    7.20
   0   3  -6  319.07    7.60
   0   3   6  313.37    8.20
   0   3  -6  328.17    8.50
   0  -3  -6  307.97    8.90
   0  -3  -6  333.87    8.50
   0  -3   6  327.17    8.40
   0  -3   6  335.67   13.60
   1   3  -6  132.39    3.80
  -1   3   6  131.89    8.70
   1   3  -6  124.39    4.60
   1  -3  -6  136.29    4.70
  -1  -3   6  121.39    8.00
   1  -3  -6  133.79    3.70
  -2   3   6  441.36   14.40
  -2   3   6  426.96   11.20
  -2   3   6  431.06   14.70
   2   3  -6  448.36   11.40
   2   3  -6  466.55   10.30
   2  -3  -6  439.76   11.60
  -2  -3   6  448.06   11.70
   2  -3  -6  417.06   10.20
  -2  -3   6  457.35   16.60
  -2  -3   6  445.56   13.30
  -3   3   6  395.66   10.50
   3   3  -6  387.56    9.40
   3   3  -6  373.56   13.30
  -3   3   6  379.36   13.20
  -3   3   6  369.46   14.70
   3  -3  -6  386.76   11.30
   3  -3  -6  417.66   10.70
  -3  -3   6  360.06   12.70
  -3  -3   6  404.06   11.10
   4   3  -6   50.69    3.20
  -4   3   6   44.80    3.10
  -4  -3   6   45.00    3.60
   4  -3  -6   49.70    2.30
  -5   3   6    8.70    1.20
  -5  -3   6    6.70    1.20
  -5   4  -6    8.30    1.00
   4   4   6  120.09    4.50
  -4   4  -6  117.69    5.60
   4  -4   6  121.69    4.70
  -3   4  -6  111.09    4.40
  -3   4  -6  109.89   11.00
   3  -4   6  113.59    4.80
  -2   4  -6  151.98    6.20
  -2   4  -6  162.28    9.80
  -2   4  -6  158.08    7.10
   2   4   6  151.88    5.00
  -2  -4  -6  152.08    5.40
   2  -4   6  145.59    5.40
   1   4   6   85.29    3.40
  -1   4  -6   83.59    4.50
  -1   4  -6   84.29    3.50
  -1  -4  -6   90.99    3.50
  -1  -4  -6   83.09    4.00
   1  -4   6   88.39    3.70
   0   4  -6  160.68    4.40
   0   4  -6  167.88    5.30
   0   4   6  158.68    4.90
   0   4   6  148.29   10.90
   0  -4   6  167.38   10.80
   0  -4  -6  162.08    5.30
   0  -4   6  163.68    5.00
   1   4  -6   21.20    2.00
  -1   4   6   20.60    4.60
   1   4  -6   25.20    1.50
  -1   4   6   27.90    2.00
  -1  -4   6   19.60    4.40
   1  -4  -6   26.00    2.10
  -1  -4   6   24.40    2.40
   1  -4  -6   23.70    1.40
   2   4  -6   21.10    2.10
  -2   4   6   24.30    2.20
   2   4  -6   23.90    1.60
  -2   4   6   24.90    3.70
  -2  -4   6   24.10    4.50
  -2  -4   6   25.90    2.80
   2  -4  -6   22.80    1.60
   2  -4  -6   25.10    2.50
  -2  -4   6   24.40    2.60
   3   4  -6   95.09    3.70
   3   4  -6   92.59    4.00
  -3   4   6   97.79    7.20
  -3   4   6   91.09    4.10
   3  -4  -6   91.69    3.30
  -3  -4   6   90.99    4.90
   3  -4  -6   88.29    4.50
  -4   4   6   16.80    2.10
   4   4  -6   19.40    1.50
  -4  -4   6   13.70    2.10
  -5   4   6   11.70    1.30
   5  -4  -6   12.80    1.10
  -5  -4   6   11.50    1.30
  -5   5  -6    1.50    0.60
   4   5   6   83.79    3.60
  -4   5  -6   85.59    4.90
   4  -5   6   85.49    3.90
   3   5   6   17.80    2.00
  -3   5  -6   18.70    2.30
  -3   5  -6   14.00    4.00
   3  -5   6   16.70    2.20
  -2   5  -6   26.30    3.60
   2   5   6   23.20    2.10
  -2   5  -6   23.20    2.80
  -2   5  -6   24.80    5.50
   2  -5   6   24.50    2.50
  -2  -5  -6   21.50    2.00
   1   5   6  312.87    8.30
  -1   5  -6  326.97    8.70
  -1   5  -6  319.47   10.10
   1  -5   6  299.57   10.40
  -1  -5  -6  316.67    8.40
  -1  -5  -6  311.67    9.00
   0   5   6   36.90    7.10
   0   5  -6   47.60    2.00
   0   5  -6   48.80    2.80
   0   5   6   46.40    2.50
   0  -5   6   49.90    2.50
   0  -5  -6   43.30    2.60
   0  -5   6   44.00    6.20
   1   5  -6    5.20    1.10
   1   5  -6    6.70    1.40
  -1   5   6   10.10    4.30
   1  -5  -6    7.90    1.90
  -1  -5   6    5.70    4.10
   1  -5  -6    6.30    0.80
  -1  -5   6    5.90    1.50
  -2   5   6   28.40    4.80
  -2   5   6   27.10    4.00
   2   5  -6   24.90    1.70
   2   5  -6   24.80    2.30
  -2  -5   6   30.10    2.90
   2  -5  -6   26.80    1.70
   2  -5  -6   24.70    2.40
  -3   5   6   12.40    3.30
   3   5  -6   14.00    1.80
  -3   5   6    9.30    4.20
  -3   5   6   13.20    1.80
   3   5  -6   15.30    1.60
   3  -5  -6   17.30    2.30
   3  -5  -6   12.30    1.40
  -3  -5   6   14.00    2.30
  -4   5   6   30.40    2.50
   4   5  -6   32.40    1.80
  -4  -5   6   32.30    3.00
   4  -5  -6   30.40    1.80
  -5   5   6    0.90    1.00
   5  -5  -6    0.50    0.60
  -5  -5   6   -0.20    0.70
  -5   6  -6    1.30    1.00
   4   6   6    0.80    1.00
  -4   6  -6    0.70    1.30
   4  -6   6    0.10    1.00
   3   6   6   78.69    3.60
  -3   6  -6   71.29    7.20
  -3   6  -6   73.69    4.00
   3  -6   6   79.29    4.10
  -2   6  -6    3.20    1.70
   2   6   6    2.10    1.10
  -2   6  -6    0.30    4.20
  -2  -6  -6    2.70    1.10
   2  -6   6    1.60    1.20
   1   6   6   42.30    2.50
  -1   6  -6   45.70    4.20
  -1   6  -6   39.50    3.40
  -1   6  -6   58.69    8.00
  -1   6  -6   40.20    2.60
  -1  -6  -6   40.70    2.80
   1  -6   6   40.40    2.60
   0   6   6   50.99    2.60
   0   6  -6   51.69    3.00
   0   6  -6   49.70    2.20
   0  -6  -6   52.29    3.30
   0  -6  -6   47.30    2.90
   0  -6   6   50.59    2.50
   1   6  -6   37.10    2.60
  -1   6   6   38.30    2.20
  -1   6   6   33.10    6.00
   1   6  -6   39.00    2.00
  -1  -6   6   38.40    2.80
   1  -6  -6   39.00    2.00
   1  -6  -6   39.20    2.70
   1  -6  -6   40.50    3.10
   2   6  -6   30.80    2.50
   2   6  -6   26.10    1.80
  -2   6   6   21.70    4.90
  -2   6   6   27.40    4.20
  -2  -6   6   23.10    2.60
   2  -6  -6   30.00    2.70
   2  -6  -6   29.90    1.80
   3   6  -6   14.10    1.90
  -3   6   6   13.90    1.90
   3   6  -6   12.90    1.50
  -3   6   6    8.10    2.80
  -3   6   6   10.50    4.30
  -3  -6   6   13.80    1.80
   3  -6  -6   11.80    1.30
  -3  -6   6    8.30    1.90
   3  -6  -6   15.20    2.20
  -4   6   6    4.80    1.30
   4   6  -6    6.90    1.10
   4  -6  -6    7.20    1.10
  -4  -6   6    5.90    1.50
  -5  -6   6   10.40    1.00
  -4   7  -6   17.10    2.60
   4  -7   6   16.50    1.90
  -3   7  -6    7.40    1.80
  -3   7  -6    4.80    4.50
   3   7   6    7.30    1.60
   3  -7   6    8.90    1.90
  -2   7  -6   43.70    7.00
   2   7   6   44.70    2.80
  -2   7  -6   47.60    4.30
  -2  -7  -6   46.90    3.50
   2  -7   6   47.80    3.10
  -1   7  -6   42.80    4.40
   1   7   6   45.70    2.70
  -1   7  -6   45.70    3.60
  -1   7  -6   31.30    6.30
  -1  -7  -6   43.60    2.90
   0   7  -6  206.58    9.70
   0   7  -6  224.28   17.00
   0   7  -6  209.58    8.10
   0   7  -6  215.18    7.00
   0   7   6  210.88    6.30
   0  -7  -6  219.58    7.40
   0  -7  -6  217.78    6.90
   0  -7   6  216.48    6.10
   1   7  -6   32.00    2.60
  -1   7   6   35.00    2.10
  -1   7   6   20.80    6.00
   1   7  -6   29.80    1.90
   1  -7  -6   28.70    2.50
  -1  -7   6   28.70    2.70
   1  -7  -6   33.30    2.80
   1  -7  -6   33.10    1.70
  -2   7   6   26.50    5.80
  -2   7   6   30.50    4.40
  -2   7   6   30.40    5.00
   2   7  -6   24.00    2.40
   2   7  -6   28.10    2.00
   2  -7  -6   25.70    3.40
   2  -7  -6   26.00    1.80
   2  -7  -6   24.40    2.60
  -2  -7   6   33.40    3.50
  -3   7   6    0.70    1.10
   3   7  -6    2.00    0.90
  -3   7   6    2.30    2.60
   3   7  -6    0.80    1.00
  -3   7   6    2.70    4.10
   3  -7  -6    1.20    1.30
   3  -7  -6    1.20    0.80
  -3  -7   6    1.60    0.90
  -3  -7   6   -0.70    1.20
   4   7  -6   19.50    1.40
  -4   7   6   20.60    2.00
  -4  -7   6   18.70    2.20
   4  -7  -6   22.40    1.50
   4   8   6   -0.20    0.80
  -4   8  -6    0.30    1.40
   4  -8   6    0.30    0.80
  -3   8  -6   54.59    3.70
   3   8   6   59.19    3.20
   3  -8   6   57.49    3.40
   2   8   6   54.79    3.20
  -2   8  -6   57.49    4.70
  -2   8  -6   48.30    7.70
  -2  -8  -6   50.09    2.90
   2  -8   6   49.40    4.90
  -1   8  -6   41.40    2.90
  -1   8  -6   47.60    4.60
  -1   8  -6   29.60   10.50
  -1   8  -6   40.90    3.70
   1   8   6   47.60    2.80
   1  -8   6   38.20    3.90
   1  -8   6   40.80    2.70
  -1  -8  -6   44.60    3.00
   0   8  -6   56.29    4.10
   0   8  -6   53.89    2.40
   0   8   6   51.69    2.80
   0   8  -6   48.80    3.30
   0  -8  -6   56.89    4.20
   0  -8  -6   53.09    3.40
   0  -8   6   52.69    2.40
   1   8  -6  160.98    6.10
  -1   8   6  171.18   13.80
   1   8  -6  150.18    4.70
   1  -8  -6  159.48    6.10
  -1  -8   6  148.59    5.80
   1  -8  -6  144.99    6.30
   1  -8  -6  158.88    4.30
  -2   8   6  325.37   14.80
   2   8  -6  311.47    8.10
   2  -8  -6  287.57   13.90
   2  -8  -6  328.27   11.20
   2  -8  -6  311.57    7.90
  -2  -8   6  309.77    9.70
   3   8  -6   42.50    2.30
  -3   8   6   50.09    6.10
  -3   8   6   36.90    6.40
   3   8  -6   42.50    2.90
  -3  -8   6   39.30    4.10
   3  -8  -6   44.20    2.30
   3  -8  -6   48.40    3.80
   4   8  -6    4.50    0.90
  -4  -8   6    4.60    1.60
   4  -8  -6    3.50    0.80
  -4   9  -6   14.10    2.10
   4   9   6   12.10    1.40
   4  -9   6   12.00    1.40
   3   9   6    3.20    1.30
   3  -9   6    2.50    1.20
  -2   9  -6   14.30    2.70
  -2   9  -6   12.40    6.00
   2   9   6   19.80    2.20
   2  -9   6   20.30    2.30
  -2  -9  -6   21.40    2.10
  -1   9  -6   27.60    2.80
  -1   9  -6   28.60    4.50
   1   9   6   23.60    2.20
  -1   9  -6   31.00    9.10
   1  -9   6   23.10    3.40
   1  -9   6   28.50    2.40
   0   9  -6  128.29    5.50
   0   9  -6  131.79    4.20
   0   9   6  139.29    4.80
   0  -9  -6  126.99    5.50
   0  -9  -6  127.49    5.30
  -1   9   6   94.39    6.00
   1   9  -6   86.49    3.40
   1   9  -6   91.49    4.70
  -1   9   6   96.19   11.40
  -1  -9   6   80.79    5.90
   1  -9  -6   89.39    4.80
   1  -9  -6   90.49    4.70
   1  -9  -6   93.49    3.00
   2   9  -6   68.19    4.00
  -2   9   6   67.69    6.30
  -2   9   6   51.99    9.80
   2   9  -6   69.89    3.10
  -2  -9   6   67.59    4.50
  -2  -9   6   62.29    4.10
   2  -9  -6   68.89    2.80
   2  -9  -6   68.89    4.40
   2  -9  -6   62.69    4.30
  -3   9   6   64.39    8.70
   3   9  -6   63.89    2.80
   3  -9  -6   63.99    2.70
  -3  -9   6   63.99    3.80
   4   9  -6    5.50    0.80
   4  -9  -6    5.00    0.80
  -4  -9   6    3.90    1.10
   4  10   6    6.40    1.10
  -4  10  -6    7.60    1.50
   4 -10   6    5.70    1.00
   3  10   6    6.70    1.40
   3 -10   6    3.60    1.60
  -2  10  -6   12.30    3.20
   2  10   6    7.90    1.70
  -2  10  -6    9.50    7.60
   2 -10   6    8.20    1.70
  -2 -10  -6    8.20    1.50
  -1  10  -6   66.89    6.00
  -1  10  -6   61.29    4.00
  -1  10  -6   77.49   12.60
   1  10   6   75.39    4.20
   1 -10   6   73.39    3.50
  -1 -10  -6   68.89    4.00
   1 -10   6   67.19    5.10
   0  10   6   74.89    3.60
   0  10  -6   84.99    3.30
   0  10  -6   78.19    4.40
   0 -10   6   84.89    5.70
   0 -10  -6   76.59    4.30
   1  10  -6   59.09    5.40
   1  10  -6   61.79    3.00
  -1  10   6   39.50   12.30
  -1  10   6   62.79    6.20
   1 -10  -6   46.70    2.00
   1 -10  -6   58.49    3.90
  -1 -10   6   59.59    4.60
   1 -10  -6   60.69    4.10
   2  10  -6   10.00    1.40
   2  10  -6   11.60    2.00
  -2  10   6    9.80    7.40
  -2  10   6   15.30    3.70
  -2 -10   6   13.70    2.50
   2 -10  -6   11.40    2.10
   2 -10  -6   13.10    1.30
  -2 -10   6   12.90    2.20
  -3 -10   6   67.69    3.60
   4  10  -6    0.60    0.60
   4 -10  -6    0.90    0.50
  -4  11  -6    2.40    0.90
   4 -11   6    2.80    0.80
   3  11   6    7.40    1.50
   3 -11   6    8.10    1.30
   2  11   6    8.30    1.60
  -2  11  -6    6.80    2.20
  -2  11  -6  -10.90    9.10
   2  11   6    5.40    1.50
  -2 -11  -6    9.80    2.10
   2 -11   6    7.90    1.50
   2 -11   6   10.10    2.50
  -1  11  -6   72.09   16.30
  -1  11  -6   58.39    3.90
   1  11   6   55.79    3.30
  -1  11  -6   50.79    5.40
  -1 -11  -6   57.39    3.60
   1 -11   6   53.79    4.50
   1 -11   6   54.09    2.80
   0  11   6    2.60    1.50
   0  11  -6   -0.80    1.10
   0 -11   6    0.70    1.60
   0 -11  -6   -0.80    1.10
   1  11  -6  206.68    7.70
  -1  11   6  204.08    9.60
   1  11  -6  213.48    6.10
  -1  11   6  199.28    8.30
  -1 -11   6  204.98    8.50
   1 -11  -6  202.88    7.70
  -2  11   6   14.80   10.70
   2  11  -6   12.70    2.30
  -2  11   6   10.20    3.30
   2  11  -6   11.60    1.60
  -2 -11   6   15.50    3.00
   2 -11  -6   12.90    1.30
   2 -11  -6    9.40    2.20
   3  11  -6    4.00    1.00
   3 -11  -6    4.90    0.90
  -3 -11   6    3.50    1.20
   4  11  -6   10.20    1.70
   4 -11  -6   12.90    1.30
  -4  12  -6    2.50    0.80
   3  12   6    4.00    1.10
  -3  12  -6    5.80    1.70
   3 -12   6    4.90    1.10
   2  12   6    2.90    1.30
  -2 -12  -6    2.80    1.10
   2 -12   6    1.60    1.70
   2 -12   6    2.70    1.20
   1  12   6   44.80    3.10
  -1  12  -6   40.40    3.60
   1  12   6   38.60    3.40
  -1 -12  -6   42.30    3.20
   1 -12   6   42.80    4.20
   0  12   6   18.30    2.20
   0  12  -6   21.30    1.80
   0  12   6   22.50    3.60
   0  12  -6   17.80    2.50
   0 -12   6   20.40    3.20
   0 -12  -6   16.70    2.30
  -1  12   6   85.09    6.40
   1  12  -6   92.49    3.70
  -1  12   6   84.39    5.30
   1  12  -6   93.19    5.00
  -1 -12   6   92.49    5.50
   1 -12  -6   83.49    4.90
   2  12  -6   36.20    2.30
  -2 -12   6   34.20    3.10
   2 -12  -6   28.20    2.90
   3  12  -6    3.60    0.90
   3 -12  -6    2.50    0.70
  -3  13  -6   12.10    1.80
   3  13   6   12.40    1.60
   3 -13   6   12.50    1.20
   2  13   6    4.40    1.30
  -2 -13  -6    7.20    1.20
   2 -13   6    6.40    2.40
   2 -13   6    4.00    1.00
   1  13   6   10.00    2.40
   1  13   6    9.90    1.80
  -1 -13  -6    8.30    1.60
   1 -13   6    9.60    2.60
   0  13  -6  140.39    6.50
   0  13   6  135.39    5.10
   0  13   6  133.99    6.80
   0 -13  -6  145.89    6.30
   0 -13   6  156.78    8.60
   1  13  -6   40.00    2.40
   1  13  -6   30.70    3.50
  -1 -13   6   31.70    3.60
   1 -13  -6   39.60    3.40
   2  13  -6   55.69    2.70
  -2 -13   6   52.19    3.40
   2 -13  -6   49.90    3.50
   3  13  -6   24.60    1.70
  -3  14  -6    4.40    1.50
   3  14   6    3.60    1.00
   2  14   6    6.80    1.40
   2 -14   6    8.60    2.00
   1  14   6    4.80    2.80
   1 -14   6    3.00    1.80
  -1 -14  -6    3.40    1.20
   0  14   6   32.90    4.60
   0 -14  -6   32.80    2.90
   0 -14   6   23.50    2.80
   1  14  -6   22.90    2.00
  -1 -14   6   19.10    2.90
   1 -14  -6   21.70    2.80
   2  14  -6   71.29    3.00
  -2 -14   6   71.19    3.90
   2 -14  -6   76.09    3.90
   3  14  -6  104.49    3.20
   2  15   6   11.40    1.50
   2 -15   6   14.10    2.10
   1  15   6    0.40    1.00
  -1 -15  -6   -0.70    0.70
   1 -15   6    1.40    1.30
   0  15   6   55.79    2.80
   0 -15  -6   59.99    3.60
   0 -15   6   58.39    4.20
   1  15  -6    9.00    1.20
   1 -15  -6    7.40    1.80
  -1 -15   6    8.50    1.80
   2  15  -6   49.70    2.60
  -2 -15   6   54.99    2.30
   2 -15  -6   56.09    3.10
   2  16   6    9.40    1.20
  -2  16  -6    9.00    1.70
   1  16   6   10.10    1.70
   1 -16   6    8.70    1.60
  -1 -16  -6   13.20    1.50
   0 -16   6    8.90    1.90
   0 -16  -6   13.80    1.90
   1  16  -6    9.40    1.00
  -1 -16   6    9.20    1.60
   1 -16  -6   11.50    1.80
   2  16  -6    6.70    0.90
   2 -16  -6    3.20    0.90
   1 -17   6    6.60    1.50
  -1 -17  -6    7.30    1.00
   0 -17  -6    0.50    0.80
   0 -17   6    0.40    1.10
   1 -17  -6   -0.10    0.70
  -1 -17   6   -0.30    0.80
   1 -18   6   12.10    1.40
   0 -18  -6   10.00    1.40
   0 -18   6   10.00    1.50
  -1 -18   6    1.00    0.70
   1 -18  -6    1.00    0.70
   4   0   7    2.10    1.10
  -4   0  -7    1.50    1.20
  -3   0  -7    3.40    1.60
   3   0   7    1.70    1.30
  -2   0  -7    3.40    1.40
   2   0   7    2.30    1.30
  -1   0  -7  119.79    4.30
  -1   0  -7  121.89    6.50
   0   0  -7    0.30    0.80
   0   0   7   -4.90    5.50
   0   0   7    0.20    0.90
   0   0  -7    1.50    0.60
  -1   0   7  340.47   13.10
   1   0  -7  334.47    8.70
   1   0  -7  317.67    9.10
   2   0  -7   13.00    1.40
  -2   0   7    6.40    3.90
  -2   0   7   14.70    2.30
  -2   0   7   10.80    2.60
   2   0  -7   16.40    2.00
  -3   0   7    2.30    2.40
   3   0  -7    3.30    1.50
  -3   0   7    3.00    3.80
  -3   0   7    2.10    1.80
   3   0  -7    1.90    1.10
  -4   0   7   17.40    2.30
   4   0  -7   16.70    1.50
  -5   0   7    0.40    0.70
  -4   1  -7    9.20    1.90
   4  -1   7   10.00    1.60
  -3   1  -7    4.50    1.80
   3   1   7    6.10    1.50
   3  -1   7    5.20    1.60
  -2   1  -7  125.59    5.50
   2   1   7  126.29    4.80
  -2  -1  -7  126.19    5.30
   2  -1   7  119.89    4.80
   1   1   7   49.80    4.50
  -1   1  -7   38.10    2.40
  -1  -1  -7   43.30    2.50
   1  -1   7   50.19    4.10
   0   1   7    4.70    5.80
   0   1  -7    2.00    0.90
   0   1   7    2.50    1.10
   0   1  -7    2.80    0.70
   0  -1  -7    1.70    0.90
   0  -1   7    1.50    1.00
   0  -1   7    4.50    5.60
   0  -1  -7    3.00    0.70
   1   1  -7   16.10    1.90
  -1   1   7    8.70    3.70
  -1  -1   7   11.70    4.10
   1  -1  -7   14.70    2.20
   1  -1  -7   12.20    1.60
  -1  -1   7   14.50    1.90
  -2   1   7  133.49    7.10
  -2   1   7  123.39    8.30
   2   1  -7  138.89    4.10
  -2   1   7  134.09    5.20
   2   1  -7  136.09    5.10
   2  -1  -7  135.19    4.10
   2  -1  -7  127.39    5.10
  -2  -1   7  133.19    5.40
  -2  -1   7  131.89    8.80
  -2  -1   7  138.69    6.90
  -3   1   7  101.69    7.10
   3   1  -7  104.49    3.60
   3   1  -7  107.09    4.70
  -3   1   7   99.79    7.70
  -3   1   7   99.79    4.90
   3  -1  -7  100.29    3.60
  -3  -1   7  100.49    6.70
  -3  -1   7  108.19    5.20
   3  -1  -7   98.69    4.70
  -3  -1   7  106.39    7.70
  -4   1   7   27.60    2.80
   4   1  -7   27.00    1.70
   4  -1  -7   24.90    1.60
  -4  -1   7   20.20    2.30
  -5   1   7    0.80    0.70
  -5  -1   7    0.70    0.80
  -4   2  -7   69.69    3.90
   4   2   7   68.29    3.20
   4  -2   7   69.69    3.40
   3   2   7   56.59    3.40
   3  -2   7   61.09    3.60
   2   2   7   43.60    2.90
  -2   2  -7   46.50    3.50
   2  -2   7   44.00    3.00
  -2  -2  -7   44.50    3.10
   1   2   7   63.89    3.20
  -1   2  -7   58.69    4.10
  -1   2  -7   60.49    3.00
  -1  -2  -7   63.89    3.70
   1  -2   7   69.09    3.30
  -1  -2  -7   63.99    3.00
   0   2   7   91.79    3.60
   0   2   7   89.19   10.60
   0   2  -7   86.39    2.90
   0   2  -7   88.29    3.80
   0  -2  -7   88.99    3.80
   0  -2  -7   87.09    2.70
   0  -2   7   83.49   10.60
   0  -2   7   88.99    3.60
   0  -2  -7   93.49    5.10
   1   2  -7    4.80    0.90
  -1   2   7    9.80    3.90
   1   2  -7    5.90    1.30
   1  -2  -7    6.20    1.30
  -1  -2   7    4.30    1.30
  -1  -2   7    6.00    4.20
  -2   2   7  146.99    5.50
   2   2  -7  151.28    5.50
   2   2  -7  150.88    4.50
  -2   2   7  155.88    7.90
  -2   2   7  149.09    9.20
  -2  -2   7  154.18    5.90
  -2  -2   7  139.39    6.90
   2  -2  -7  151.98    4.40
  -2  -2   7  152.58    9.30
   2  -2  -7  156.78    5.80
  -3   2   7   39.50    5.40
   3   2  -7   43.40    2.30
  -3   2   7   44.50    3.50
  -3   2   7   35.60    4.70
   3   2  -7   44.70    3.10
  -3  -2   7   47.90    3.80
   3  -2  -7   42.40    3.20
   3  -2  -7   45.20    2.30
  -3  -2   7   43.50    5.00
   4   2  -7    1.40    0.80
  -4   2   7    1.90    1.40
  -4  -2   7    2.00    1.40
   4  -2  -7    0.80    0.70
  -5   2   7    4.50    0.80
  -5  -2   7    5.10    0.90
  -4   3  -7   16.70    2.40
   4   3   7   11.40    1.60
   4  -3   7   14.20    1.90
  -3   3  -7    9.50    1.40
  -3   3  -7   10.40    3.50
   3   3   7    6.60    1.50
   3  -3   7    6.70    1.60
  -2   3  -7  120.49    5.70
  -2   3  -7  128.39    9.70
  -2   3  -7  125.99    6.60
   2   3   7  130.09    4.80
  -2  -3  -7  132.69    5.30
   2  -3   7  127.09    5.10
  -1   3  -7   68.19    4.20
  -1   3  -7   64.69    3.10
   1   3   7   70.29    3.20
  -1  -3  -7   70.49    3.20
  -1  -3  -7   64.39    3.60
   1  -3   7   62.69    3.40
   0   3  -7  186.18    5.00
   0   3  -7  189.98    6.00
   0   3  -7  185.78    7.60
   0   3   7  177.48   12.90
   0   3   7  187.08    5.70
   0  -3  -7  190.08    6.00
   0  -3   7  184.18    5.70
   0  -3   7  182.98   12.60
   0  -3  -7  177.38    6.50
   1   3  -7  108.59    4.30
   1   3  -7  105.59    3.40
  -1   3   7   93.19    8.30
  -1  -3   7  103.69    8.70
   1  -3  -7  103.29    3.20
   1  -3  -7   97.09    5.10
  -1  -3   7   99.99    4.50
   1  -3  -7   99.19    4.30
   2   3  -7   35.20    2.10
  -2   3   7   40.10    2.90
   2   3  -7   33.20    2.70
  -2   3   7   42.30    5.10
  -2   3   7   38.80    5.50
  -2  -3   7   38.00    3.60
   2  -3  -7   38.20    2.00
  -2  -3   7   36.00    5.10
  -2  -3   7   35.30    3.30
   2  -3  -7   40.30    3.00
   3   3  -7    2.90    1.00
   3   3  -7    2.80    1.20
  -3   3   7    2.20    1.50
  -3   3   7    3.90    2.60
  -3   3   7    2.50    3.90
   3  -3  -7    2.60    1.40
  -3  -3   7    7.70    2.10
   3  -3  -7    1.70    0.90
   4   3  -7   11.00    1.20
  -4   3   7   11.00    1.80
  -4  -3   7   10.40    2.00
   4  -3  -7   10.80    1.20
  -5   3   7    1.20    0.80
  -5  -3   7    1.50    0.70
   4   4   7  104.29    4.00
  -4   4  -7  107.39    5.00
   4  -4   7  111.49    4.30
  -3   4  -7   16.20    1.80
   3   4   7   20.60    2.20
  -3   4  -7   15.10    4.30
   3  -4   7   20.20    2.40
  -2   4  -7   13.90    2.80
   2   4   7   14.00    1.90
  -2   4  -7   12.70    4.70
  -2   4  -7   16.40    3.50
   2  -4   7   15.50    2.20
  -2  -4  -7   13.10    1.90
  -1   4  -7   65.99    4.20
   1   4   7   61.09    3.10
  -1   4  -7   61.39    3.10
   1  -4   7   61.69    3.30
  -1  -4  -7   60.79    3.50
  -1  -4  -7   58.89    3.00
   0   4  -7   14.00    2.30
   0   4  -7   14.30    1.30
   0   4  -7   14.10    2.50
   0  -4   7   15.00    1.70
   0  -4  -7   12.30    2.90
   0  -4  -7   13.50    1.70
   0  -4   7   12.70    7.30
  -1   4   7   18.50    5.50
   1   4  -7   19.50    1.50
   1   4  -7   24.90    2.50
   1  -4  -7   18.70    1.40
  -1  -4   7   21.40    2.30
  -1  -4   7   19.70    5.30
   1  -4  -7   18.20    2.00
   1  -4  -7   17.10    2.40
  -2   4   7   20.60    3.40
  -2   4   7   27.20    2.60
   2   4  -7   25.40    1.80
   2   4  -7   21.10    2.20
  -2   4   7   26.80    5.20
   2  -4  -7   27.30    1.70
  -2  -4   7   26.10    5.10
  -2  -4   7   26.20    3.40
   2  -4  -7   26.00    2.70
  -2  -4   7   22.80    2.80
   3   4  -7   42.80    2.90
  -3   4   7   41.00    3.10
  -3   4   7   47.00    5.90
  -3   4   7   35.20    5.30
   3   4  -7   45.50    2.40
  -3  -4   7   41.30    3.70
   3  -4  -7   41.80    3.30
   3  -4  -7   43.50    2.20
  -4   4   7   46.40    3.10
   4   4  -7   54.39    2.30
  -4  -4   7   52.19    3.40
   4  -4  -7   58.69    2.40
  -5  -4   7    0.50    0.60
  -4   5  -7    7.40    1.70
   4   5   7    6.50    1.40
   4  -5   7    8.00    1.50
   3   5   7    4.70    1.40
  -3   5  -7   13.50    4.30
  -3   5  -7    3.70    1.30
   3  -5   7    3.10    1.40
   2   5   7   15.60    2.10
  -2   5  -7   15.20    2.60
  -2   5  -7   12.50    5.60
  -2   5  -7   11.30    2.80
  -2  -5  -7   14.10    2.60
   2  -5   7    8.90    1.70
  -1   5  -7  627.24   17.10
  -1   5  -7  623.14   15.40
   1   5   7  641.54   15.00
   1  -5   7  610.94   15.20
  -1  -5  -7  613.94   15.70
   0   5   7   97.49    3.90
   0   5  -7   92.89    4.10
   0   5  -7   89.89    3.30
   0  -5  -7   91.59    4.50
   0  -5   7   90.39   11.90
   0  -5  -7   91.29    4.10
   0  -5   7   90.09    3.60
   1   5  -7   51.19    4.30
   1   5  -7   58.89    3.40
   1   5  -7   55.49    2.50
  -1   5   7   64.69    7.70
  -1  -5   7   57.09    3.60
  -1  -5   7   53.29    3.30
   1  -5  -7   61.19    2.30
   1  -5  -7   60.89    3.80
   1  -5  -7   57.79    3.40
  -1  -5   7   42.20    6.00
  -2   5   7  258.87   12.50
  -2   5   7  228.38    8.10
  -2   5   7  249.48   11.00
   2   5  -7  257.87    7.90
   2   5  -7  257.47    6.70
   2  -5  -7  247.48    6.50
  -2  -5   7  258.47    8.30
   2  -5  -7  243.28    8.20
  -3   5   7    3.50    4.40
  -3   5   7    8.80    2.80
   3   5  -7    7.40    1.60
   3   5  -7    6.20    1.10
  -3   5   7    7.40    1.70
   3  -5  -7    4.20    1.60
   3  -5  -7    6.60    1.10
  -3  -5   7    4.20    1.70
   4   5  -7   24.30    1.60
  -4   5   7   22.60    2.20
  -4  -5   7   26.50    2.60
   4  -5  -7   27.90    1.70
  -5  -5   7    1.00    0.60
   4   6   7    3.30    1.10
  -4   6  -7    2.10    1.80
   4  -6   7    2.60    1.10
  -3   6  -7   12.10    2.00
   3   6   7   11.60    1.70
   3  -6   7    9.20    1.70
  -2   6  -7   29.10    4.10
  -2   6  -7   17.60    5.80
   2   6   7   25.70    2.50
  -2   6  -7   23.70    3.00
  -2  -6  -7   26.60    2.40
   2  -6   7   27.10    2.90
  -1   6  -7  173.28    6.10
   1   6   7  189.68    6.00
  -1   6  -7  170.28    7.30
  -1   6  -7  160.18    8.50
  -1  -6  -7  177.58    6.50
   1  -6   7  178.88    6.00
   0   6  -7   49.10    2.30
   0   6  -7   49.30    3.10
   0   6  -7   51.09    4.00
   0   6   7   50.19    2.80
   0  -6  -7   54.59    3.50
   0  -6   7   47.80    2.60
   0  -6  -7   53.99    3.30
   1   6  -7  417.86   11.50
   1   6  -7  440.86   10.20
  -1   6   7  396.66   17.30
  -1  -6   7  434.76   11.70
   1  -6  -7  400.66   12.10
   1  -6  -7  421.26    9.70
   1  -6  -7  412.86   11.80
  -2   6   7  218.68   12.40
   2   6  -7  237.68    6.50
   2  -6  -7  227.78    6.10
   2  -6  -7  224.58    8.50
  -2  -6   7  240.78    8.00
   3   6  -7   60.89    2.80
  -3   6   7   58.59    3.30
   3   6  -7   57.19    3.40
  -3   6   7   66.09    8.20
  -3   6   7   64.19    6.30
  -3  -6   7   63.59    4.50
   3  -6  -7   63.99    4.20
  -3  -6   7   59.79    3.90
   3  -6  -7   57.69    2.60
  -4   6   7   15.10    1.70
   4   6  -7   10.90    1.20
  -4  -6   7   10.50    1.70
   4  -6  -7   12.20    1.20
  -4   7  -7   47.50    3.20
   4   7   7   48.10    2.40
   4  -7   7   45.10    2.50
  -3   7  -7   24.20    2.40
  -3   7  -7   14.10    5.30
   3   7   7   24.40    2.30
   3  -7   7   21.80    2.30
  -2   7  -7  106.09   14.60
  -2   7  -7  110.19    6.70
   2   7   7  114.89    4.70
  -2  -7  -7  116.39    4.70
  -1   7  -7  200.18    9.90
   1   7   7  213.58    6.70
  -1   7  -7  221.58    8.50
  -1   7  -7  194.68   15.00
  -1   7  -7  198.38    6.90
  -1  -7  -7  215.08    7.30
   1  -7   7  226.68    6.80
   0   7  -7   54.99    3.40
   0   7  -7   52.79    2.40
   0   7  -7   55.39    4.10
   0   7   7   53.19    2.90
   0  -7  -7   54.79    3.40
   0  -7  -7   56.29    3.70
  -1   7   7    6.70   10.20
   1   7  -7    3.70    1.00
   1   7  -7    1.40    1.60
   1   7  -7    3.90    1.30
   1  -7  -7    6.20    1.80
   1  -7  -7    4.50    0.90
  -1  -7   7    3.50    1.50
   1  -7  -7    5.30    1.60
   2   7  -7  282.37    7.50
   2   7  -7  293.57    9.00
  -2   7   7  294.37   15.70
  -2   7   7  277.67   12.00
  -2  -7   7  271.47    9.00
   2  -7  -7  272.17    9.20
   2  -7  -7  283.07    7.20
   2  -7  -7  266.37    9.40
  -3   7   7    9.10    5.20
  -3   7   7    9.60    3.90
   3   7  -7   14.60    1.60
   3  -7  -7   15.30    1.50
  -3  -7   7   14.30    2.40
   3  -7  -7   19.00    4.30
  -3  -7   7   14.80    1.70
   4   7  -7    2.50    0.90
   4  -7  -7    2.90    0.70
  -4  -7   7    4.00    1.30
  -4   8  -7    7.10    1.50
   4   8   7    5.90    1.10
   4  -8   7    6.60    1.10
   3  -8   7   20.30    2.20
  -2   8  -7  145.59    7.70
  -2   8  -7  130.49   12.90
   2   8   7  144.99    5.30
   2  -8   7  141.49    5.50
  -2  -8  -7  130.09    5.20
  -1   8  -7   32.60    9.90
  -1   8  -7   24.30    2.50
   1   8   7   28.90    2.60
  -1   8  -7   24.00    3.20
  -1   8  -7   31.30    4.90
  -1  -8  -7   29.90    2.80
   1  -8   7   29.20    2.50
   0   8  -7   69.99    4.80
   0   8  -7   69.59    2.90
   0   8   7   67.79    3.40
   0   8  -7   66.49    3.90
   0  -8  -7   65.79    4.40
   0  -8  -7   65.59    3.90
   1   8  -7    3.90    1.40
   1   8  -7    4.50    1.00
  -1   8   7   -9.50    8.70
   1   8  -7    1.00    1.60
   1  -8  -7    6.00    1.70
   1  -8  -7   10.70    3.40
  -1  -8   7    6.90    2.00
   1  -8  -7    6.60    1.00
   2   8  -7   30.50    2.20
  -2   8   7   28.20    7.20
   2   8  -7   35.70    3.00
  -2   8   7   34.00    4.80
   2  -8  -7   35.70    2.00
   2  -8  -7   32.80    3.30
   2  -8  -7   36.20    3.40
  -2  -8   7   32.60    3.20
   3   8  -7    4.90    1.10
   3  -8  -7    2.90    0.90
  -3  -8   7    5.10    1.60
  -3  -8   7    2.40    0.80
   4   8  -7    7.60    0.90
  -4  -8   7    7.20    1.30
   4  -8  -7    8.30    1.50
  -4   9  -7    0.70    1.00
   4   9   7    1.60    1.10
   4  -9   7    2.50    0.80
   3   9   7   -0.70    0.90
   3  -9   7    0.30    1.00
  -2   9  -7    4.70    7.00
  -2   9  -7   13.80    2.80
   2   9   7   13.80    2.00
  -2  -9  -7   14.00    2.00
   2  -9   7   15.00    2.00
   1   9   7   37.80    3.00
  -1   9  -7   46.70    5.10
  -1   9  -7   41.10    5.60
  -1   9  -7   48.30   12.60
   1  -9   7   31.80    4.00
  -1  -9  -7   39.30    3.20
   0   9  -7  119.19    4.00
   0   9  -7  123.09    5.40
   0   9   7  120.99    4.70
   0   9  -7  133.59    6.70
   0  -9  -7  113.39    5.20
   0  -9  -7  118.29    5.60
   1   9  -7  225.38    7.90
  -1   9   7  218.68    9.90
   1   9  -7  227.38    7.10
   1  -9  -7  228.88    8.60
   1  -9  -7  222.88    8.20
  -2   9   7    2.00    7.10
  -2   9   7   12.60    3.50
   2   9  -7   10.20    1.40
   2   9  -7   12.40    2.00
   2  -9  -7    8.70    1.80
   2  -9  -7   13.00    2.20
  -2  -9   7   13.90    2.30
  -2  -9   7   10.00    2.30
   2  -9  -7    7.90    1.10
   3   9  -7   17.70    1.70
  -3  -9   7   20.70    2.40
   3  -9  -7   17.60    1.50
   4   9  -7    3.90    0.70
   4  -9  -7    3.10    0.60
  -4  -9   7    4.10    1.00
  -4  10  -7    1.60    1.10
   4 -10   7    1.70    0.70
   3  10   7   31.00    2.40
   3 -10   7   28.10    2.20
  -2  10  -7    5.40    8.20
   2  10   7    8.50    1.70
  -2  10  -7    4.90    2.20
   2 -10   7    9.10    1.60
  -2 -10  -7    7.30    1.40
  -1  10  -7   50.79    3.60
   1  10   7   49.00    3.20
  -1  10  -7   40.20   13.70
  -1  10  -7   51.29    5.60
  -1 -10  -7   51.99    3.50
   1 -10   7   52.89    2.90
   1 -10   7   52.89    4.70
   0  10  -7   43.20    2.60
   0  10  -7   40.80    3.50
   0  10   7   35.10    2.80
   0 -10   7   41.60    4.50
   0 -10  -7   37.90    3.40
   1  10  -7  239.58    8.30
  -1  10   7  239.28   10.80
   1  10  -7  237.08    6.70
   1 -10  -7  243.18    8.70
   1 -10  -7  225.78    8.40
  -1 -10   7  247.98    9.50
  -2  10   7   38.90   10.00
  -2  10   7   55.29    5.70
   2  10  -7   49.90    2.70
   2  10  -7   51.79    3.50
  -2 -10   7   57.69    4.30
   2 -10  -7   47.50    3.70
  -2 -10   7   54.49    5.30
   2 -10  -7   53.19    2.30
   3  10  -7   67.39    2.80
   3 -10  -7   66.39    2.50
  -3 -10   7   69.29    3.60
   4  10  -7    6.30    0.80
   4 -10  -7    6.40    1.00
  -4  11  -7    3.60    0.80
   3  11   7    5.80    1.30
   3 -11   7    6.70    1.10
   2  11   7    8.20    1.60
  -2 -11  -7   10.00    1.50
   2 -11   7    9.40    2.30
   2 -11   7    6.20    2.00
  -1  11  -7   -0.40   14.40
   1  11   7    0.90    1.20
  -1  11  -7    0.50    2.20
   1 -11   7   -1.00    0.60
   1 -11   7    0.20    1.50
  -1 -11  -7    0.90    1.10
   0  11  -7  126.69    4.00
   0  11  -7  125.09    5.80
   0  11   7  119.59    4.70
   0 -11  -7  133.09    5.90
   0 -11   7  115.09    6.70
  -1  11   7   13.80    2.90
  -1  11   7   23.00    4.70
   1  11  -7   21.50    2.90
   1  11  -7   17.60    1.80
  -1 -11   7   24.10    3.70
   1 -11  -7   15.00    2.60
   2  11  -7  122.59    4.30
  -2 -11   7  119.89    5.50
   2 -11  -7  126.39    3.80
   2 -11  -7  128.79    5.80
   3  11  -7  115.89    3.80
   3 -11  -7  118.39    3.60
  -3  12  -7    2.00    1.20
   3  12   7    2.00    1.00
   3 -12   7    0.80    0.70
   2  12   7    6.00    1.40
  -2 -12  -7    7.60    1.20
   2 -12   7    5.70    1.10
   2 -12   7    8.90    2.20
   1  12   7   13.80    3.30
   1  12   7   18.10    2.20
  -1 -12  -7   15.70    2.00
   1 -12   7   11.30    2.30
   0  12   7   18.30    3.00
   0  12  -7   16.70    2.50
   0  12   7   15.30    1.90
   0  12   7   15.20    4.40
   0 -12   7   19.20    3.90
   0 -12  -7   12.50    2.60
   1  12  -7  193.18    5.80
  -1 -12   7  191.18    8.00
   1 -12  -7  190.88    7.40
   2  12  -7   69.69    2.90
   2 -12  -7   67.99    4.10
  -2 -12   7   75.39    4.10
   3  12  -7   55.89    2.70
   3 -12  -7   45.70    2.30
   3  13   7    6.00    1.10
  -3  13  -7    4.50    1.30
   2  13   7   41.10    2.70
   2 -13   7   37.90    3.30
  -2 -13  -7   36.90    1.50
   1  13   7   31.60    4.40
   1 -13   7   24.20    3.20
  -1 -13  -7   26.40    2.30
   0  13   7   24.80    2.70
   0 -13   7   18.00    2.60
   0 -13  -7   19.30    2.40
   1  13  -7    4.40    1.10
  -1 -13   7    1.10    1.50
   1 -13  -7    3.00    1.50
   2  13  -7   44.10    2.30
   2 -13  -7   41.40    3.10
  -2 -13   7   37.70    2.70
   3  13  -7    0.90    0.60
  -3  14  -7    4.50    1.00
   2  14   7   37.10    2.40
   2 -14   7   34.40    2.80
   1  14   7   29.50    2.30
  -1 -14  -7   25.10    2.30
   1 -14   7   25.30    3.30
   0  14   7    8.30    1.30
   0 -14  -7    4.90    1.30
   0 -14   7    7.20    2.20
   1  14  -7    5.10    1.00
   1 -14  -7    4.20    1.30
  -1 -14   7    2.10    1.40
   2  14  -7   11.20    1.30
  -2 -14   7    8.60    1.30
   2 -14  -7   11.60    1.90
   2  15   7   13.00    1.40
  -2  15  -7    9.30    2.00
  -1 -15  -7   53.99    2.80
   1 -15   7   52.09    3.50
   0 -15   7    1.70    1.50
   0 -15  -7   -0.10    1.00
   1  15  -7   11.00    1.10
   1 -15  -7   11.50    1.90
  -1 -15   7   10.10    2.10
   2  15  -7    4.00    0.80
   2 -15  -7    4.70    1.20
  -1 -16  -7   28.30    1.70
   1 -16   7   28.50    2.40
   0 -16  -7   31.30    2.30
   0 -16   7   34.90    2.80
  -1 -16   7    2.50    1.10
   1 -16  -7    2.50    1.10
   1 -17   7   36.00    2.20
   0 -17  -7   19.00    1.60
   0 -17   7   18.90    1.90
   1 -17  -7    2.30    0.90
  -1 -17   7    2.40    0.70
   0 -18   7    1.30    0.70
   0 -18  -7    1.90    0.60
   4   0   8    0.20    0.80
   2   0   8   14.10    2.00
  -2   0  -8   18.80    2.70
   1   0   8  136.49    5.20
  -1   0  -8  141.69    6.20
  -1   0  -8  134.89    5.10
   0   0   8   19.90    8.90
   0   0   8   20.60    2.00
   0   0  -8   20.30    2.80
   0   0  -8   20.50    2.10
   0   0  -8   16.50    1.20
   1   0  -8    4.00    1.50
  -1   0   8    6.60    5.20
   1   0  -8    2.00    1.10
  -1   0   8    4.60    1.30
   1   0  -8    3.60    0.90
  -2   0   8   77.19    8.80
  -2   0   8   90.59    4.60
  -2   0   8   82.39    5.80
   2   0  -8   89.79    4.40
   2   0  -8   89.99    3.30
  -3   0   8    3.30    3.20
  -3   0   8    5.00    1.90
   3   0  -8    4.40    1.10
  -3   0   8    2.30    4.30
  -4   0   8   -0.60    1.00
   4   0  -8    0.30    0.60
   4   1   8    2.00    1.00
  -4   1  -8    1.30    1.60
   4  -1   8    0.60    0.90
   3   1   8   -0.20    1.20
  -3   1  -8   -0.20    1.40
   3  -1   8   -1.00    1.20
  -2   1  -8   20.00    2.70
   2   1   8   20.90    2.40
   2  -1   8   18.60    2.30
  -2  -1  -8   23.70    2.90
   1   1   8   10.10    1.80
  -1   1  -8   15.30    2.60
  -1   1  -8   13.00    1.70
  -1  -1  -8   12.40    2.00
  -1  -1  -8   13.00    1.80
   1  -1   8   14.90    2.00
   0   1  -8   87.49    4.00
   0   1   8   93.39    3.90
   0   1  -8   91.79    2.90
   0   1  -8   87.69    4.80
   0  -1  -8   84.69    2.80
   0  -1  -8   86.89    4.00
   0  -1  -8   87.59    4.70
   0  -1   8   88.69    3.80
   0  -1   8  109.79   14.00
   1   1  -8    7.40    1.10
   1   1  -8    7.60    1.50
  -1   1   8    9.80    1.70
   1   1  -8    8.20    1.90
  -1   1   8    0.20    5.50
  -1  -1   8    8.80    1.70
   1  -1  -8    7.90    1.50
   1  -1  -8    8.10    1.10
  -1  -1   8   12.30    5.80
   1  -1  -8    9.40    1.90
   2   1  -8   52.99    2.60
  -2   1   8   52.29    4.90
  -2   1   8   57.19    8.00
  -2   1   8   59.39    3.80
   2   1  -8   54.39    3.60
  -2  -1   8   42.00    6.10
  -2  -1   8   56.89    3.80
   2  -1  -8   58.59    3.70
  -2  -1   8   54.19    4.70
   2  -1  -8   54.99    2.60
   3   1  -8   49.60    6.10
  -3   1   8   55.89    7.30
   3   1  -8   53.69    2.60
  -3   1   8   51.99    3.70
  -3   1   8   46.40    6.20
  -3  -1   8   50.89    5.20
  -3  -1   8   52.99    7.30
  -3  -1   8   55.19    3.90
   3  -1  -8   55.29    2.60
   4   1  -8    0.30    0.60
  -4   1   8    0.60    1.30
  -4  -1   8    0.10    1.00
   4  -1  -8    0.50    0.70
  -4   2  -8   15.00    1.70
   4   2   8   15.80    1.70
   4  -2   8   14.10    1.70
   3   2   8   15.30    2.10
   3  -2   8   17.40    2.30
  -2   2  -8   75.59    4.60
   2   2   8   67.59    3.80
   2  -2   8   64.29    3.90
  -2  -2  -8   72.39    4.10
   1   2   8   45.70    3.00
  -1   2  -8   47.40    2.90
  -1   2  -8   42.70    3.60
  -1  -2  -8   44.30    2.80
  -1  -2  -8   42.30    3.30
   1  -2   8   45.60    3.00
   0   2  -8   13.00    1.80
   0   2  -8   15.60    1.30
   0   2  -8   15.10    2.50
   0   2   8   17.20    2.00
   0  -2  -8   17.80    2.00
   0  -2  -8   20.60    2.80
   0  -2   8    5.20    8.70
   0  -2   8   17.90    1.90
  -1   2   8   39.30    6.30
   1   2  -8   61.49    4.30
   1   2  -8   56.89    2.40
  -1   2   8   47.80    4.00
   1   2  -8   58.19    3.30
   1  -2  -8   57.29    2.40
   1  -2  -8   56.19    3.40
   1  -2  -8   55.39    4.00
  -1  -2   8   60.19    3.50
  -1  -2   8   74.99   18.50
  -2   2   8   47.00    5.60
  -2   2   8   32.40    3.10
  -2   2   8   33.50    6.30
   2   2  -8   38.20    5.50
   2   2  -8   31.70    2.10
  -2  -2   8   31.00    3.90
  -2  -2   8   24.60    5.70
   2  -2  -8   29.40    2.00
  -2  -2   8   32.60    3.30
   2  -2  -8   27.90    3.80
   3   2  -8   46.30    2.50
   3   2  -8   44.30    3.50
  -3   2   8   41.30    6.00
   3  -2  -8   46.00    2.40
  -3  -2   8   41.70    3.60
   3  -2  -8   51.79    3.80
   4   2  -8    8.30    1.10
  -4   2   8    8.70    1.60
  -4  -2   8    6.40    1.50
   4  -2  -8    8.10    1.00
  -4   3  -8    2.00    1.20
   4   3   8    2.70    1.80
   4  -3   8    1.60    1.00
   3   3   8    8.70    1.70
   3  -3   8    5.70    1.60
  -2   3  -8  179.68   12.50
  -2   3  -8  199.98    7.70
  -2   3  -8  192.98    8.80
   2  -3   8  214.08   10.50
  -2  -3  -8  206.38    7.20
  -1   3  -8   33.80    3.30
   1   3   8   32.00    2.70
  -1   3  -8   29.20    2.40
   1  -3   8   31.30    2.70
  -1  -3  -8   33.10    2.90
   0   3   8  233.28    7.10
   0   3  -8  232.08    6.40
   0   3  -8  236.68    7.40
   0   3  -8  245.68    8.90
   0  -3  -8  230.68    7.50
   0  -3   8  231.98   16.50
   0  -3  -8  247.08    8.40
   0  -3   8  234.38    6.90
   1   3  -8  253.57    9.40
   1   3  -8  255.67    8.00
   1   3  -8  268.57    6.90
  -1   3   8  246.68   15.50
   1  -3  -8  262.47    6.60
   1  -3  -8  260.67    9.00
  -1  -3   8  257.87   13.80
  -1  -3   8  262.17    8.30
   1  -3  -8  270.67    8.30
  -2   3   8    3.90    5.40
  -2   3   8    9.90    3.40
   2   3  -8    5.90    1.60
   2   3  -8    3.00    1.70
  -2   3   8    5.00    1.60
   2  -3  -8    4.40    1.60
  -2  -3   8   -0.90    4.50
  -2  -3   8    5.60    2.30
   2  -3  -8    5.50    1.80
  -2  -3   8    3.30    1.80
  -3   3   8   26.90    4.20
  -3   3   8   29.50   12.80
   3   3  -8   33.90    2.20
  -3   3   8   33.10    3.00
   3   3  -8   35.70    2.90
   3  -3  -8   32.50    3.00
   3  -3  -8   31.90    2.10
  -4   3   8    2.80    1.20
   4   3  -8    3.90    0.80
   4  -3  -8    2.30    0.70
  -4  -3   8    3.50    1.30
   4   4   8    0.20    0.90
  -4   4  -8    1.30    1.00
   4  -4   8    2.30    1.00
  -3   4  -8   14.50    1.60
   3   4   8   18.70    2.20
  -3   4  -8   12.20    4.80
   3  -4   8   13.00    1.90
  -2   4  -8   27.60    3.40
  -2   4  -8   23.60    4.00
   2   4   8   16.40    2.30
  -2  -4  -8   22.50    2.70
   2  -4   8   17.90    2.30
   1   4   8   39.50    2.90
  -1   4  -8   42.50    2.90
  -1   4  -8   41.00    3.80
  -1  -4  -8   43.40    3.30
   1  -4   8   40.50    3.00
   0   4  -8    2.00    1.50
   0   4   8    2.40    1.30
   0   4  -8    2.90    0.80
   0   4  -8    3.40    1.20
   0  -4  -8    1.40    1.20
   0  -4  -8    0.70    1.00
   0  -4   8    1.70    1.10
   0  -4   8   -9.90    9.40
  -1   4   8   92.29   11.70
   1   4  -8  105.69    5.70
   1   4  -8   98.69    4.60
   1   4  -8  113.29    3.80
   1  -4  -8  112.59    5.00
   1  -4  -8  110.79    5.40
  -1  -4   8  111.19   10.50
   1  -4  -8  110.39    3.50
  -1  -4   8  103.89    4.80
  -2   4   8   28.40    4.00
   2   4  -8   36.80    3.10
  -2   4   8   35.60    2.90
   2   4  -8   43.10    2.40
   2  -4  -8   35.10    2.20
  -2  -4   8   48.10    8.20
   2  -4  -8   37.20    3.20
  -2  -4   8   45.30    3.60
   3   4  -8    9.50    1.30
  -3   4   8    8.90    3.90
  -3   4   8    9.10    5.00
  -3   4   8    8.30    1.70
   3  -4  -8   10.80    1.30
  -3  -4   8    8.70    1.90
   3  -4  -8   10.60    2.10
   4   4  -8    5.30    0.90
  -4   4   8    4.80    1.20
   4  -4  -8    5.00    0.80
  -4  -4   8    3.70    1.60
   4   5   8    9.00    1.30
  -4   5  -8   11.00    1.70
   3   5   8   32.90    2.70
   3  -5   8   31.20    2.70
  -2   5  -8   45.60    4.50
   2   5   8   40.00    3.10
  -2   5  -8   42.60    3.70
  -2   5  -8   38.40    7.00
   2  -5   8   41.90    3.20
  -2  -5  -8   40.70    3.10
  -1   5  -8  114.19    4.80
   1   5   8  119.59    4.80
  -1   5  -8  111.39    8.10
   1  -5   8  123.09    4.90
  -1  -5  -8  109.69    5.70
   0   5  -8   90.79    5.40
   0   5  -8   84.69    4.20
   0   5  -8   83.39    3.00
   0   5   8   80.19    3.80
   0  -5  -8   81.99    4.20
   0  -5  -8   89.29    4.70
   0  -5   8   62.79   10.40
   0  -5   8   83.69    3.50
   1   5  -8  329.27   11.60
  -1   5   8  338.77   17.70
   1   5  -8  332.67    9.90
   1   5  -8  330.87    8.50
   1  -5  -8  336.87   10.70
  -1  -5   8  357.16   13.20
   1  -5  -8  340.17    8.10
   1  -5  -8  333.67   10.20
  -1  -5   8  347.47   17.00
  -2   5   8    7.20    5.40
   2   5  -8    0.20    1.10
  -2   5   8    3.00    2.10
   2   5  -8    2.70    1.10
  -2  -5   8    0.80    1.70
   2  -5  -8    0.30    1.20
   2  -5  -8    1.00    0.90
   2  -5  -8    0.60    1.70
  -3   5   8   17.10    2.10
   3   5  -8   17.60    1.70
  -3   5   8    8.80    6.00
  -3  -5   8   16.20    2.40
   3  -5  -8   13.10    1.30
  -4   5   8    9.10    1.20
   4   5  -8   11.10    1.50
   4  -5  -8    9.10    1.00
  -4  -5   8    7.70    1.50
  -4   6  -8    1.80    1.00
   4   6   8    2.70    0.90
   4  -6   8    1.80    0.90
   3  -6   8   73.99    3.80
   2   6   8   36.00    2.90
  -2   6  -8   35.00    3.60
  -2   6  -8   23.80    7.40
  -2   6  -8   25.60    3.70
  -2  -6  -8   36.70    2.80
   2  -6   8   34.80    3.00
  -1   6  -8  144.39   14.80
   1   6   8  149.79    5.50
  -1   6  -8  149.49    5.80
  -1   6  -8  153.38    8.70
   1  -6   8  149.39    5.60
  -1  -6  -8  144.49    6.00
   0   6  -8   39.00    3.70
   0   6  -8   36.10    3.00
   0   6  -8   39.20    2.10
   0   6   8   35.70    2.80
   0  -6  -8   35.10    3.00
   1   6  -8   36.50    4.30
  -1   6   8   27.80    9.30
   1   6  -8   34.90    2.20
   1   6  -8   39.80    3.20
   1  -6  -8   36.80    2.00
   1  -6  -8   36.80    3.30
   1  -6  -8   35.00    3.50
  -1  -6   8   37.40    3.20
   2   6  -8   18.90    2.50
   2   6  -8   15.50    1.70
  -2   6   8   22.90    7.30
  -2   6   8   17.60    3.60
   2  -6  -8   16.90    1.50
   2  -6  -8   19.10    2.60
  -2  -6   8   17.80    2.70
   2  -6  -8   17.10    2.50
   3   6  -8    1.20    0.90
   3  -6  -8    0.20    0.70
  -3  -6   8    1.50    1.10
  -3  -6   8   -0.10    1.20
   4   6  -8    4.50    0.80
   4  -6  -8    4.50    0.80
  -4  -6   8    3.00    1.00
   4   7   8    7.20    1.40
  -4   7  -8    8.50    1.50
   4  -7   8    7.40    1.10
   3   7   8    3.80    1.40
   3  -7   8    3.00    1.30
  -2   7  -8   19.40    3.80
   2   7   8   15.80    2.00
  -2   7  -8   22.50    7.70
   2  -7   8   13.80    1.90
  -2  -7  -8   21.20    2.40
  -1   7  -8   15.80    2.20
   1   7   8   12.30    2.10
  -1   7  -8    6.10    8.70
  -1   7  -8   19.40    4.10
  -1   7  -8   10.90    2.20
  -1  -7  -8   13.60    2.20
   0   7  -8  246.48    8.20
   0   7   8  239.08    7.40
   0   7  -8  242.98    6.40
   0   7  -8  247.78    9.60
   0  -7  -8  254.07    8.70
   0  -7  -8  234.08    8.10
   1   7  -8  206.28    8.80
  -1   7   8  229.28   18.10
   1   7  -8  218.78    7.70
   1   7  -8  221.58    7.50
  -1  -7   8  221.58    7.80
   1  -7  -8  217.78    8.20
   1  -7  -8  217.58    8.10
   1  -7  -8  214.08    5.60
  -2   7   8   89.19    6.80
   2   7  -8   97.79    4.80
  -2   7   8  103.89   11.50
   2   7  -8   89.09    3.60
   2  -7  -8   88.79    4.90
   2  -7  -8   94.59    3.30
   2  -7  -8   86.69    4.90
  -2  -7   8   91.29    4.80
   3   7  -8   28.60    2.00
  -3  -7   8   27.20    1.80
  -3  -7   8   28.00    2.70
   3  -7  -8   24.70    1.70
   4   7  -8    5.30    0.80
   4  -7  -8    5.20    0.70
  -4  -7   8    4.60    1.00
  -4   8  -8    6.00    1.80
   4  -8   8    7.00    1.00
   3   8   8    6.20    1.40
   3  -8   8    4.00    1.20
   2   8   8  139.39    5.20
  -2   8  -8  112.59    6.90
  -2   8  -8   95.29   21.00
  -2  -8  -8  124.89    7.20
   2  -8   8  128.49    5.00
  -1   8  -8   28.70    3.60
  -1   8  -8   33.80   10.70
   1   8   8   32.80    2.90
  -1   8  -8   36.10    3.10
  -1   8  -8   39.40    5.60
   1  -8   8   35.40    4.50
   1  -8   8   33.20    2.60
  -1  -8  -8   33.30    2.90
   0   8  -8  323.07    8.30
   0   8  -8  321.07   10.10
   0   8  -8  320.67   11.40
   0   8   8  351.66   10.50
   0  -8  -8  353.66   10.80
   0  -8  -8  346.67   11.80
   1   8  -8  102.19    3.80
   1   8  -8  101.49    5.10
   1   8  -8  100.09    5.90
   1  -8  -8   96.79    5.20
   1  -8  -8   95.99    5.10
  -2   8   8  127.89    8.70
  -2   8   8   97.29   16.20
   2   8  -8  137.49    4.50
   2   8  -8  133.99    6.40
  -2  -8   8  130.19    5.80
   2  -8  -8  137.79    6.90
   2  -8  -8  126.49    4.00
   2  -8  -8  140.09    6.50
   3   8  -8   21.60    1.70
  -3  -8   8   22.30    2.40
   3  -8  -8   20.80    1.60
   4   8  -8   16.60    1.10
   4  -8  -8   17.20    1.50
  -4  -8   8   16.10    1.60
  -4   9  -8    0.30    0.60
   3   9   8   21.60    2.10
   3  -9   8   21.00    1.90
   2   9   8   40.80    3.00
  -2   9  -8   35.30   16.80
  -2  -9  -8   42.70    2.80
   2  -9   8   40.60    2.80
  -1   9  -8    2.50    2.00
  -1   9  -8    2.20    2.50
   1   9   8    1.70    1.30
  -1   9  -8   -4.10   11.60
   1  -9   8    1.80    2.00
   1  -9   8    2.60    1.20
  -1  -9  -8    2.40    1.40
   0   9   8   16.40    2.10
   0   9  -8   20.60    2.60
   0   9  -8   19.30    3.40
   0  -9  -8   16.30    2.40
   1   9  -8  237.08    8.30
   1   9  -8  235.78    6.60
  -1   9   8  229.88   10.40
   1  -9  -8  231.98    8.60
   1  -9  -8  239.78    8.60
   2   9  -8  176.18    5.40
  -2  -9   8  173.28    6.60
   2  -9  -8  170.98    7.00
   2  -9  -8  175.88    4.80
  -2  -9   8  180.48    7.30
   3   9  -8    9.80    1.30
  -3  -9   8    6.80    1.40
   3  -9  -8    8.00    1.00
  -4  10  -8    9.40    1.00
   3  10   8   54.89    2.80
   3 -10   8   52.39    2.60
   2  10   8   60.19    4.90
  -2 -10  -8   46.00    2.70
   2 -10   8   49.00    2.80
  -1  10  -8    3.20   13.20
  -1  10  -8   25.60    5.80
   1  10   8   17.40    2.10
   1 -10   8   18.60    3.80
  -1 -10  -8   21.50    3.00
   0  10   8   16.90    2.10
   0  10  -8   12.70    2.10
   0 -10   8   14.00    2.70
   0 -10  -8   18.80    2.70
   1  10  -8   90.49    5.00
   1  10  -8   92.89    3.50
  -1  10   8   84.09    6.60
   1 -10  -8   81.49    5.00
   1 -10  -8   93.39    6.20
  -1 -10   8   95.19    5.90
   2  10  -8    6.40    1.30
   2 -10  -8    4.90    0.80
  -2 -10   8    5.20    1.70
   2 -10  -8    3.50    1.40
   3  10  -8    3.50    0.90
   3 -10  -8    4.20    0.70
   3  11   8   32.40    2.20
  -3  11  -8   30.00    2.60
   3 -11   8   32.10    1.80
   2  11   8   40.30    2.80
  -2 -11  -8   34.60    2.10
   2 -11   8   35.70    2.10
   1  11   8   27.80    2.60
  -1 -11  -8   25.40    2.50
   1 -11   8   29.30    3.70
   0  11   8   52.89    3.10
   0 -11   8   52.39    4.60
   0 -11  -8   57.49    3.90
   1  11  -8    8.00    1.30
  -1 -11   8   10.30    2.40
   1 -11  -8   11.30    2.20
   2  11  -8    5.10    1.10
  -2 -11   8    5.80    1.60
   2 -11  -8    5.20    1.80
   3  11  -8   19.90    1.50
  -3  12  -8   53.49    3.00
   3  12   8   52.29    2.40
   2  12   8   48.30    2.80
  -2 -12  -8   42.90    1.70
   2 -12   8   36.90    6.00
   1  12   8    1.90    1.20
  -1 -12  -8    1.80    1.10
   1 -12   8    1.00    1.70
   0  12   8   79.39    3.50
   0 -12  -8   75.29    4.20
   0 -12   8   83.49    5.20
   1  12  -8    4.80    1.00
   1 -12  -8    4.70    1.50
  -1 -12   8    2.10    1.60
   2  12  -8   16.30    1.50
   2 -12  -8   11.80    1.70
  -2 -12   8   21.50    2.80
   3  12  -8   -0.20    0.50
  -3  13  -8    5.60    0.90
   2  13   8    0.40    1.00
   1  13   8    5.50    1.40
   1 -13   8    3.10    1.70
  -1 -13  -8    4.30    1.20
   0 -13   8   27.40    3.50
   0 -13  -8   28.20    2.90
   1  13  -8   18.30    1.50
  -1 -13   8   17.60    2.60
   1 -13  -8   17.70    2.30
   2  13  -8    3.40    0.90
   2 -13  -8    1.90    1.10
  -2 -13   8    2.50    1.00
   2  14   8   20.00    1.70
   1  14   8   24.30    2.20
   1 -14   8   20.60    2.60
  -1 -14  -8   21.50    1.90
   0 -14  -8   55.89    3.40
   0 -14   8   55.69    4.10
   1 -14  -8    0.10    0.90
  -1 -14   8    1.20    1.50
   2  14  -8   -0.40    1.00
  -2 -14   8    0.10    0.60
   2 -14  -8    0.20    0.80
  -2  15  -8    8.50    1.60
   1 -15   8   25.90    2.40
  -1 -15  -8   22.10    1.60
   0 -15  -8   27.20    2.30
   0 -15   8   26.80    2.60
  -1 -15   8    4.10    1.20
   1 -15  -8    6.50    1.30
   1 -16   8   20.50    1.80
   0 -16   8    1.60    1.00
   0 -16  -8    1.50    0.80
  -1 -16   8    0.70    0.70
   1 -16  -8    0.80    0.70
   0 -17  -8    7.00    1.00
   0 -17   8    7.50    1.10
   4   0   9    1.30    0.90
   3   0   9  107.79    5.20
   2   0   9   78.29    4.20
  -2   0  -9   76.79    4.60
   1   0   9   55.39    3.60
  -1   0  -9   50.39    4.00
   0   0  -9  281.47    8.70
   0   0   9  285.27    8.20
   0   0  -9  293.67   10.20
   1   0  -9   14.00    3.40
  -1   0   9    7.90    7.30
   1   0  -9   10.60    1.30
   1   0  -9   15.10    2.30
   2   0  -9   36.40    2.20
   2   0  -9   33.70    3.00
  -2   0   9   21.60    3.40
  -2   0   9   30.70    3.00
  -3   0   9    9.60    1.70
   3   0  -9    8.60    1.20
  -4   0   9   30.00    2.10
   4   0  -9   30.70    1.70
   4   1   9    1.00    0.90
   4  -1   9    1.90    0.90
   3   1   9   77.19    5.50
   3  -1   9   69.49    4.30
   2   1   9    8.90    2.00
  -2   1  -9    8.50    2.10
   2  -1   9    6.20    1.70
  -2  -1  -9   11.40    2.20
  -1   1  -9   10.00    2.20
   1   1   9    9.20    1.80
   1  -1   9   10.60    1.90
  -1  -1  -9    9.80    2.20
   0   1  -9  169.88    6.20
   0   1   9  162.48    5.60
   0   1  -9  157.08    7.70
   0  -1   9  165.78    5.60
   0  -1  -9  155.18    6.10
   0  -1  -9  176.08    8.00
   1   1  -9   14.70    1.50
  -1   1   9   12.00    6.70
   1   1  -9   12.70    2.00
  -1   1   9   12.80    2.00
  -1  -1   9   13.40    7.80
  -1  -1   9   17.80    2.40
   1  -1  -9   15.20    1.50
   1  -1  -9   14.00    2.10
   1  -1  -9    8.70    4.20
  -2   1   9   39.60    5.10
   2   1  -9   34.70    3.00
  -2   1   9   39.00    7.40
  -2   1   9   36.10    3.10
   2   1  -9   38.10    2.30
   2  -1  -9   37.60    2.30
  -2  -1   9   40.00    3.30
  -2  -1   9   35.20    7.20
  -2  -1   9   35.40    4.50
   2  -1  -9   40.40    3.20
  -3   1   9   10.00    1.70
   3   1  -9   11.30    1.40
   3  -1  -9   10.20    1.30
  -3  -1   9    7.00    1.60
  -4   1   9    5.10    1.10
   4   1  -9    4.60    0.80
  -4  -1   9    4.50    1.10
   4  -1  -9    3.40    0.90
   4   2   9    5.30    1.10
   4  -2   9    7.20    1.10
   3   2   9   28.10    4.90
  -3   2  -9   29.50    3.10
  -2   2  -9  166.08    7.00
   2   2   9  181.68    6.50
  -2   2  -9  163.58   12.70
  -2   2  -9  155.98    8.00
   2  -2   9  163.88    6.30
  -2  -2  -9  175.38    6.80
   1   2   9   63.89    3.70
  -1   2  -9   64.89    4.50
  -1  -2  -9   56.59    4.00
   1  -2   9   64.09    3.70
   0   2  -9  148.79    5.80
   0   2   9  140.29    5.30
   0  -2  -9  160.98    9.40
   0  -2   9  151.08    5.20
   0  -2  -9  143.29    5.80
   1   2  -9    6.10    1.70
   1   2  -9    6.60    1.10
  -1   2   9    5.90   10.80
  -1   2   9    8.70    1.60
   1  -2  -9    5.40    1.50
   1  -2  -9    8.20    2.30
  -1  -2   9    7.20    1.70
  -1  -2   9    8.10    8.10
   1  -2  -9    7.30    1.20
  -2   2   9   19.30    2.40
  -2   2   9   10.90    6.20
   2   2  -9   16.40    2.30
   2   2  -9   17.80    1.70
  -2   2   9   16.30    3.50
  -2  -2   9   20.60    2.60
  -2  -2   9   13.40    6.40
  -2  -2   9   17.20    3.30
   2  -2  -9   16.40    2.40
   2  -2  -9   17.30    1.70
  -3   2   9    2.70    1.40
   3   2  -9    0.10    0.70
  -3  -2   9    1.40    1.30
   3  -2  -9    1.40    0.80
   4   2  -9    7.40    0.90
  -4   2   9    7.60    1.30
  -4  -2   9    7.70    1.40
   4  -2  -9    9.40    1.00
   4   3   9   37.50    2.10
   4  -3   9   42.40    2.20
   3   3   9   16.00    2.10
  -3   3  -9   13.00    2.30
   3  -3   9   14.30    2.20
  -2   3  -9   31.00    7.40
  -2   3  -9   43.50    3.70
  -2   3  -9   41.20    4.20
   2   3   9   40.20    3.40
   2  -3   9   41.00    3.30
  -2  -3  -9   38.80    3.30
  -1   3  -9  250.07   10.60
  -1   3  -9  262.77    9.60
   1  -3   9  236.88    9.50
  -1  -3  -9  252.07    8.70
   0   3   9  125.59    4.90
   0   3  -9  115.99    5.10
   0   3  -9  122.09    6.40
   0  -3   9  124.09    4.60
   0  -3  -9  128.69    6.00
   0  -3  -9  127.49    5.50
   1   3  -9   46.70    2.40
   1   3  -9   44.20    4.10
   1   3  -9   43.50    3.90
  -1   3   9   41.30    9.80
  -1  -3   9   57.69   10.00
   1  -3  -9   42.00    2.20
  -1  -3   9   43.80    3.40
   1  -3  -9   41.80    3.80
   2   3  -9   11.00    1.90
   2   3  -9   11.10    1.40
  -2   3   9   10.80    1.60
  -2   3   9    2.10    6.30
  -2   3   9   12.60    3.30
   2  -3  -9    8.70    1.80
   2  -3  -9    9.40    2.20
  -2  -3   9   10.80    2.10
  -2  -3   9    7.30    6.00
   2  -3  -9   10.60    1.30
   3   3  -9    0.30    1.80
  -3   3   9    0.40    1.10
  -3  -3   9    0.30    1.20
   3  -3  -9    0.50    0.80
   4   3  -9    1.40    0.60
  -4   3   9    1.10    0.70
   4  -3  -9    2.80    0.70
  -4  -3   9    0.90    0.90
   4   4   9    1.60    1.00
   4  -4   9    0.80    0.80
   3   4   9   11.40    1.90
   3  -4   9   10.60    1.80
   2   4   9   12.70    2.30
  -2   4  -9   11.90    2.40
  -2   4  -9   19.50    7.50
  -2   4  -9   12.10    3.10
   2  -4   9   11.00    2.00
  -2  -4  -9   15.20    2.30
  -1   4  -9   99.79    5.80
   1   4   9  101.69    4.70
  -1  -4  -9  101.09    5.20
   0   4   9  111.89    4.60
   0   4  -9  113.39    6.10
   0   4  -9  113.49    5.10
   0  -4  -9  120.79    5.80
   0  -4  -9  113.09    5.10
   1   4  -9  152.88    7.30
   1   4  -9  150.68    6.20
  -1   4   9  152.48   16.50
   1   4  -9  176.08    6.40
  -1  -4   9  142.69   14.30
   1  -4  -9  160.78    4.90
   1  -4  -9  158.88    6.60
   1  -4  -9  158.98    7.00
  -1  -4   9  154.88    6.30
   2   4  -9   18.70    2.40
  -2   4   9   16.30    3.40
  -2   4   9   12.50    7.30
   2   4  -9   16.40    1.70
  -2  -4   9   19.40    2.50
   2  -4  -9   19.90    2.60
  -2  -4   9   18.80    6.20
   2  -4  -9   18.60    2.90
   2  -4  -9   19.10    1.70
   3   4  -9   24.20    1.80
  -3   4   9   23.50    4.10
   3  -4  -9   25.60    1.70
  -3  -4   9   29.00    2.70
   4   4  -9   16.10    1.20
   4  -4  -9   17.20    1.20
  -4  -4   9   15.80    1.60
  -4   5  -9    8.50    1.50
   4   5   9    6.40    1.00
   4  -5   9    6.90    1.00
   3   5   9    0.90    1.20
   3  -5   9    1.20    1.10
   2   5   9    8.80    1.90
  -2   5  -9    6.90    7.30
  -2   5  -9   14.10    3.10
  -2   5  -9   12.60    2.50
   2  -5   9   11.60    2.00
  -2  -5  -9   13.70    3.00
  -1   5  -9  188.78   19.00
  -1   5  -9  193.38   10.00
  -1   5  -9  198.68    8.30
   1   5   9  203.98    6.90
  -1  -5  -9  191.78    7.40
   1  -5   9  206.58    6.80
   0   5  -9  101.29    6.00
   0   5   9  109.79    5.40
   0   5  -9  107.69    6.60
   0  -5  -9  100.79    5.10
   0  -5  -9  100.19    5.30
   1   5  -9  153.18    6.20
   1   5  -9  143.89    7.30
  -1   5   9  123.29   15.30
   1   5  -9  157.18    4.80
  -1  -5   9  164.48   20.40
   1  -5  -9  154.28    6.50
   1  -5  -9  153.28    6.90
   1  -5  -9  155.58    4.50
   2   5  -9   55.99    2.70
   2   5  -9   50.19    4.40
  -2   5   9   46.00    6.60
  -2   5   9   36.30    7.70
   2  -5  -9   60.19    6.20
   2  -5  -9   56.89    8.00
   2  -5  -9   50.79    2.40
   3   5  -9    9.80    1.20
   3  -5  -9    8.40    1.10
  -3  -5   9   10.00    1.80
  -3  -5   9   10.40    1.60
   4   5  -9    2.80    0.60
   4  -5  -9    3.50    0.60
  -4  -5   9    3.10    0.90
  -4   6  -9    9.20    1.50
   4  -6   9    7.90    1.00
   3   6   9   18.70    2.20
   3  -6   9   14.10    1.80
   2   6   9    6.80    1.80
  -2   6  -9   -4.30    7.20
  -2   6  -9    8.50    2.40
   2  -6   9    4.40    1.50
  -2  -6  -9    6.80    1.70
   1   6   9   17.70    2.40
  -1   6  -9    9.00   10.70
  -1   6  -9   22.10    4.30
  -1   6  -9   17.70    2.90
  -1  -6  -9   19.30    2.80
   1  -6   9   14.50    2.00
   0   6  -9   72.39    4.20
   0   6   9   85.19    4.00
   0  -6  -9   72.79    4.30
   0  -6  -9   76.99    4.60
   1   6  -9  123.29    5.60
   1   6  -9  119.59    6.50
   1   6  -9  125.29    4.20
   1  -6  -9  126.59    6.20
   1  -6  -9  120.29    5.80
   2   6  -9   26.00    2.70
  -2   6   9   14.50    3.10
   2   6  -9   21.30    1.90
  -2   6   9   10.30    8.60
   2  -6  -9   20.50    1.60
   2  -6  -9   22.70    2.90
   2  -6  -9   17.80    2.60
  -2  -6   9   22.00    3.20
   3   6  -9    3.20    0.90
   3  -6  -9    2.90    0.80
  -3  -6   9    3.00    1.50
  -3  -6   9    2.90    1.30
   4   6  -9    7.00    1.70
  -4  -6   9    4.10    1.00
   4  -6  -9    5.10    0.70
  -4   7  -9    2.60    1.10
   3   7   9    0.60    1.10
   3  -7   9    1.50    0.90
   2   7   9   23.60    2.50
   2  -7   9   21.30    2.30
  -2  -7  -9   23.70    2.50
   1   7   9   25.20    2.60
  -1   7  -9   31.90    3.90
  -1   7  -9   23.50    4.40
  -1   7  -9   25.50   11.90
   1  -7   9   25.70    2.40
  -1  -7  -9   27.10    2.90
   0   7  -9   76.59    5.20
   0   7   9   80.49    3.90
   0   7  -9   80.79    4.30
   0  -7  -9   77.59    4.60
   0  -7  -9   68.99    5.30
   1   7  -9    2.70    2.00
   1   7  -9    2.30    1.00
   1   7  -9    2.20    1.50
   1  -7  -9    2.60    1.70
   1  -7  -9    1.30    1.50
   2   7  -9   12.00    1.50
   2  -7  -9    9.50    1.20
   2  -7  -9   11.50    2.30
  -2  -7   9    9.70    2.00
   3   7  -9   24.70    1.70
   3  -7  -9   24.60    1.50
  -3  -7   9   24.50    2.30
   3   8   9   22.60    2.20
   3  -8   9   21.10    1.80
   2   8   9   48.30    4.90
  -2  -8  -9   38.10    2.70
   2  -8   9   46.90    3.90
   1   8   9    3.80    1.50
  -1   8  -9    1.90    2.10
  -1   8  -9    3.80    2.30
  -1   8  -9   -5.20   12.40
   1  -8   9    4.60    1.30
  -1  -8  -9    4.80    1.80
   1  -8   9    4.70    3.10
   0   8  -9   28.40    2.90
   0   8  -9   36.40    4.30
   0   8   9   31.40    2.70
   0  -8  -9   31.40    3.10
   1   8  -9   18.80    3.10
   1   8  -9   22.90    1.90
   1   8  -9   20.90    2.90
  -1   8   9   31.30    5.50
   1  -8  -9   30.70    4.90
   1  -8  -9   23.00    3.00
   2   8  -9   39.40    2.40
   2  -8  -9   41.10    1.90
  -2  -8   9   38.10    3.40
   2  -8  -9   38.80    3.40
   3   8  -9    5.00    0.90
   3  -8  -9    9.30    1.30
  -3  -8   9    5.60    1.70
  -3   9  -9    4.90    1.50
   3   9   9    7.90    1.40
   3  -9   9    5.70    1.00
   2   9   9    1.80    1.20
   2  -9   9    1.40    1.10
  -2  -9  -9    1.80    1.00
   1   9   9   12.60    2.00
  -1  -9  -9   12.00    2.00
   1  -9   9   11.80    2.70
   0   9  -9   37.20    3.40
   0   9   9   34.80    2.70
   0  -9  -9   22.50    3.80
   0  -9   9   38.70    4.70
   1   9  -9   28.70    2.00
   1  -9  -9   32.80    3.50
   2   9  -9    1.70    0.80
  -2  -9   9    2.50    1.40
   2  -9  -9    0.20    0.90
   2  -9  -9    2.30    1.50
   3  -9  -9    2.90    1.20
   3  10   9   30.40    2.00
  -3  10  -9   29.70    2.40
   3 -10   9   27.80    1.80
   2  10   9    0.80    1.10
   2 -10   9    0.80    0.90
  -2 -10  -9    1.50    0.90
   1 -10   9   50.29    4.30
  -1 -10  -9   57.29    3.50
   0  10   9    6.30    2.10
   0 -10   9    5.80    2.30
   0 -10  -9    5.60    1.80
   1  10  -9    1.50    0.80
   1 -10  -9    3.00    1.40
  -1 -10   9    1.50    1.70
   2  10  -9    4.10    1.00
  -2 -10   9    3.70    1.40
   2 -10  -9    1.60    1.20
   3  10  -9    3.80    0.80
   3  11   9   61.99    2.60
  -3  11  -9   59.59    3.10
   2  11   9   -0.40    1.00
   1  11   9   48.00    3.00
  -1 -11  -9   46.00    3.00
   1 -11   9   41.90    3.60
   0  11   9   70.19    3.20
   0 -11   9   92.99    5.40
   0 -11  -9   91.39    4.50
   1  11  -9   12.20    1.20
  -1 -11   9    9.10    2.00
   1 -11  -9   11.00    2.10
   2  11  -9    0.40    0.70
  -2 -11   9    0.70    1.00
   2 -11  -9    1.40    1.30
   3  11  -9   10.10    0.90
  -3  12  -9    4.60    0.90
   2  12   9   23.00    1.90
   1  12   9    3.90    1.30
   1 -12   9    5.00    1.70
  -1 -12  -9    6.70    1.50
   0 -12  -9   70.59    3.70
   0 -12   9   67.89    4.40
   1  12  -9    8.20    1.10
  -1 -12   9    8.80    1.90
   1 -12  -9   11.50    2.00
   2  12  -9    3.20    0.70
  -2 -12   9    3.90    1.00
   2 -12  -9    3.00    1.20
   2  13   9   17.50    2.20
   1  13   9    5.30    1.20
  -1 -13  -9    4.70    1.10
   1 -13   9    3.20    1.30
   0 -13   9   12.50    2.20
   1 -13  -9   13.10    1.80
  -1 -13   9   13.50    2.10
   2 -13  -9    9.10    1.40
  -2 -13   9    8.30    1.00
  -2  14  -9   13.20    1.30
   1 -14   9   83.99    4.00
  -1 -14  -9   81.99    3.00
   0 -14  -9    6.60    1.40
   0 -14   9    9.60    1.90
  -1 -14   9    3.30    1.10
   1 -14  -9    2.20    0.90
   1 -15   9   30.50    2.80
   0 -15   9    3.30    1.40
   0 -15  -9    5.70    1.10
   1 -15  -9    6.40    1.10
  -1 -15   9    5.40    1.00
   0 -16  -9    6.70    1.00
   0 -16   9    7.40    1.40
   3   0  10  119.69    4.70
   2   0  10  146.19    5.70
  -2   0 -10  138.29    6.10
   1   0  10  206.98    7.10
  -1   0 -10  209.88    8.30
   0   0 -10   42.20    3.50
   0   0  10   50.79    2.80
   0   0 -10   48.70    4.40
  -1   0  10   40.70   12.10
   1   0 -10   13.60    1.40
   1   0 -10   12.40    2.00
   1   0 -10   10.60    2.10
   2   0 -10    0.60    0.80
   2   0 -10    1.30    1.10
  -2   0  10    1.70    6.60
  -2   0  10    0.50    0.90
  -3   0  10    1.30    1.10
   3   0 -10    1.10    0.70
   4   0 -10    0.10    0.50
  -4   0  10    0.40    0.60
   3   1  10   60.99    3.30
   3  -1  10   62.09    3.30
  -2   1 -10  122.89    6.80
  -2   1 -10  127.89   12.50
  -2   1 -10  135.29    6.00
   2   1  10  138.49    5.50
   2  -1  10  141.09    5.50
  -2  -1 -10  129.49    5.80
  -1   1 -10  374.76   12.10
   1   1  10  378.96   10.60
  -1  -1 -10  371.36   11.90
   1  -1  10  387.96   10.60
   0   1 -10   39.10    4.00
   0   1 -10   38.60    3.20
   0   1  10   39.30    2.80
   0  -1 -10   31.60    3.50
   0  -1 -10   36.20    3.20
   1   1 -10    7.60    1.60
   1   1 -10    7.70    2.10
  -1   1  10  -20.70   10.60
   1   1 -10    6.60    1.10
   1  -1 -10   10.10    2.00
   1  -1 -10    6.70    1.10
   1  -1 -10    5.30    1.90
  -1  -1  10   11.60   11.20
   2   1 -10   16.00    2.40
   2   1 -10   16.80    1.60
  -2   1  10   13.10    7.60
  -2   1  10   14.50    1.80
   2  -1 -10   14.80    2.30
   2  -1 -10   13.30    1.40
  -2  -1  10    7.50    7.60
  -2  -1  10   11.50    1.70
  -3   1  10    2.50    1.20
   3   1 -10    2.10    0.80
   3  -1 -10    2.10    0.70
  -3  -1  10    2.50    1.10
   4   1 -10    0.20    0.50
  -4  -1  10    0.00    0.60
   4  -1 -10    0.10    0.50
  -3   2 -10   12.90    2.00
   3   2  10   11.40    1.70
   3  -2  10    9.20    1.60
   2   2  10   72.59    4.00
  -2   2 -10   61.09    4.80
  -2   2 -10   60.69    9.00
  -2   2 -10   63.19    4.10
   2  -2  10   72.59    4.00
  -2  -2 -10   67.69    4.00
   1   2  10   81.39    4.30
  -1   2 -10   73.39    4.90
  -1  -2 -10   77.19    4.80
   1  -2  10   80.49    4.10
   0   2 -10  127.69    5.60
   0   2  10  129.29    4.90
   0   2 -10  132.79    6.70
   0  -2 -10  123.19    5.60
   0  -2 -10  132.79    6.40
   1   2 -10   33.20    4.00
   1   2 -10   30.80    3.20
   1   2 -10   33.40    2.00
  -1   2  10   13.50   11.10
   1  -2 -10   31.10    1.80
   1  -2 -10   34.40    3.40
   1  -2 -10   28.60    3.60
  -1  -2  10   18.00    8.90
  -1  -2  10   33.50    4.00
   2   2 -10   11.50    1.40
  -2   2  10   12.90    1.70
   2   2 -10   14.80    3.60
  -2   2  10   12.20    9.10
  -2  -2  10   14.00    2.00
   2  -2 -10   12.40    2.40
  -2  -2  10   -1.70    6.90
   2  -2 -10   11.60    1.30
   2  -2 -10   12.60    3.40
  -3   2  10    5.00    1.20
   3   2 -10    5.60    1.00
   3  -2 -10    4.60    0.90
  -3  -2  10    6.90    1.40
   4   2 -10    2.70    0.60
  -4  -2  10    2.20    0.70
   4  -2 -10    2.10    0.80
  -3   3 -10   21.00    2.10
   3   3  10   18.60    2.10
   3  -3  10   17.20    1.90
  -2   3 -10   24.90    3.10
   2   3  10   26.60    2.70
  -2  -3 -10   23.00    2.60
   2  -3  10   21.80    2.30
  -1   3 -10   38.00    3.80
   1   3  10   41.20    3.20
  -1  -3 -10   34.50    3.40
   1  -3  10   35.00    2.90
   0   3  10   45.70    3.00
   0   3 -10   50.19    3.50
   0   3 -10   54.49    4.40
   0  -3 -10   47.00    3.90
   0  -3 -10   52.09    3.70
   1   3 -10   25.60    2.70
   1   3 -10   28.10    3.60
  -1   3  10   12.10   10.20
   1   3 -10   29.30    1.90
   1  -3 -10   35.40    3.50
  -1  -3  10   34.00   11.60
   1  -3 -10   34.50    3.70
   2   3 -10   14.90    1.50
  -2  -3  10   20.00    2.40
   2  -3 -10   15.90    2.60
   2  -3 -10   19.10    1.60
  -2  -3  10   27.90   13.90
   3   3 -10   14.30    1.40
  -3   3  10   16.10    1.70
   3  -3 -10   15.10    1.40
  -3  -3  10   15.20    2.00
  -3   4 -10    1.30    1.10
   3   4  10    1.80    1.20
   3  -4  10    0.90    1.00
   2   4  10   15.90    2.20
  -2   4 -10   15.10    2.60
   2  -4  10   12.10    1.80
  -2  -4 -10   14.40    2.10
   1   4  10    3.90    1.50
  -1   4 -10    1.40    1.70
   1  -4  10    2.50    1.30
  -1  -4 -10    1.90    1.30
   0   4  10   12.40    1.80
   0   4 -10    9.40    1.80
   0   4 -10   11.10    2.50
   0  -4 -10   17.30    2.90
   0  -4 -10    8.60    1.80
   1   4 -10   40.70    3.90
   1   4 -10   40.00    3.30
   1   4 -10   37.90    2.20
  -1  -4  10   39.50   11.20
   1  -4 -10   44.10    3.60
   1  -4 -10   41.80    3.90
   2   4 -10    2.10    0.90
   2  -4 -10    2.30    1.00
   2  -4 -10    1.90    1.50
  -2  -4  10    1.10    1.20
   3   4 -10    6.50    1.00
   3  -4 -10    6.70    1.00
  -3  -4  10    9.10    1.60
   3   5  10   13.50    1.70
  -3   5 -10   12.00    1.70
   3  -5  10   13.60    1.60
  -2   5 -10   83.39    4.70
   2   5  10   90.59    5.30
   2  -5  10   99.69    7.20
  -2  -5 -10   82.99    4.10
  -1   5 -10    1.90    1.60
  -1   5 -10    3.70    2.40
   1   5  10    3.60    1.60
  -1   5 -10    2.90   12.60
  -1  -5 -10    2.60    1.60
   1  -5  10    2.80    1.30
   0   5 -10   63.69    4.00
   0   5  10   57.59    3.30
   0  -5 -10   64.29    4.30
   1   5 -10   29.90    3.20
   1   5 -10   28.80    1.90
   1   5 -10   40.30    5.20
   1  -5 -10   18.70    3.80
   1  -5 -10   27.80    3.40
   2   5 -10    9.20    1.80
   2  -5 -10    8.40    1.10
  -2  -5  10    5.20    1.50
   2  -5 -10    8.70    1.80
   3   5 -10    9.70    1.10
  -3  -5  10    8.90    1.00
   3  -5 -10    9.70    1.40
  -3  -5  10   12.00    2.10
  -3   6 -10    7.00    1.50
   3  -6  10    9.50    2.10
   2   6  10   41.80    3.00
   2  -6  10   32.40    2.50
  -2  -6 -10   33.20    2.60
  -1   6 -10   13.00    5.10
  -1   6 -10   16.80    3.00
   1   6  10    8.60    1.80
  -1   6 -10   15.10   13.60
   1  -6  10   10.20    1.50
  -1  -6 -10    7.00    1.60
   0   6  10    4.20    1.40
   0   6 -10    4.40    1.90
   0   6 -10    4.40    1.50
   0  -6 -10    3.90    1.60
   1   6 -10    4.60    2.00
   1   6 -10    4.60    1.00
   1   6 -10    3.30    1.60
   1  -6 -10    2.90    1.50
   2   6 -10    7.30    1.10
   2  -6 -10    4.80    1.60
   2  -6 -10    7.60    1.00
   3   6 -10   11.10    1.20
   3  -6 -10   10.90    1.00
  -3   7 -10    6.40    1.40
   3   7  10    5.90    1.20
   3  -7  10    4.70    1.00
   2   7  10    0.60    1.20
  -2  -7 -10    0.30    0.90
   2  -7  10    0.30    0.90
   1   7  10    4.90    1.60
  -1   7 -10    5.10    1.70
  -1  -7 -10    3.80    1.50
   1  -7  10    3.40    1.00
   0   7 -10   42.90    3.90
   0   7  10   50.59    2.90
   0  -7 -10   46.20    3.80
   1   7 -10    7.30    2.00
   1  -7 -10   11.30    2.20
   2   7 -10    8.00    1.20
   2  -7 -10    8.00    1.90
   3   7 -10    3.10    0.70
   3  -7 -10    4.30    0.90
   3   8  10   12.80    1.40
  -3   8 -10   11.60    1.60
   3  -8  10   15.00    1.60
   2   8  10    6.80    1.50
   2  -8  10    8.40    1.30
  -2  -8 -10    9.90    1.50
   1   8  10    1.30    1.30
  -1  -8 -10    3.60    1.40
   1  -8  10    1.70    1.80
   0   8  10   21.60    1.80
   1   8 -10    2.10    0.80
   1  -8 -10    4.20    1.60
   2   8 -10    3.10    0.90
  -2  -8  10    3.70    1.40
   2  -8 -10    1.70    1.30
   3   8 -10    6.00    0.80
   3   9  10    1.60    0.80
  -3   9 -10    1.60    0.80
   2   9  10    1.00    1.10
  -2  -9 -10    2.00    0.70
   2  -9  10    2.80    0.90
   1   9  10   31.10    2.60
  -1  -9 -10   27.80    2.60
   1  -9  10   34.40    4.00
   0  -9 -10    7.20    1.80
   0  -9  10   10.00    2.50
   1   9 -10   12.90    1.20
  -1  -9  10   13.30    2.50
   1  -9 -10   12.50    2.30
   2   9 -10    4.70    0.90
  -2  -9  10    5.10    1.70
   2  -9 -10    4.00    1.50
   3   9 -10    6.60    0.80
  -3  10 -10   19.00    1.50
   2  10  10    7.30    1.40
   1  10  10   46.50    2.80
   1 -10  10   46.00    3.60
  -1 -10 -10   46.10    3.00
   0 -10  10    1.50    1.60
   0 -10 -10    1.00    1.20
  -1 -10  10    5.50    1.70
   2  10 -10   10.10    1.00
  -2 -10  10   13.20    1.70
   2 -10 -10    9.80    1.80
   2  11  10    1.20    0.90
   1  11  10    4.20    1.20
   1 -11  10    1.40    1.30
  -1 -11 -10    2.80    1.10
   0 -11 -10    3.50    1.30
   0 -11  10    5.10    2.00
  -1 -11  10    3.20    1.80
   1 -11 -10    5.20    1.20
  -2 -11  10    6.20    1.10
   2 -11 -10    6.80    1.40
   1 -12  10    9.00    1.70
  -1 -12 -10   13.60    1.50
   0 -12  10    7.00    1.70
   0 -12 -10    7.50    1.60
   1 -12 -10    4.60    1.20
  -1 -12  10    4.50    1.40
  -2  13 -10   38.70    2.10
  -1 -13 -10    4.40    0.90
   1 -13  10    4.80    1.20
   0 -13  10    1.60    1.10
   0 -13 -10    0.50    0.80
  -1 -13  10    2.10    1.00
   0 -14  10    2.50    0.90
   0 -14 -10    4.30    0.90
  -1 -14  10    5.90    0.90
   1 -14 -10    5.50    1.00
   3   0  11   36.30    2.30
  -2   0 -11   16.70    2.30
   2   0  11   11.80    1.80
  -1   0 -11    3.00    1.60
   1   0  11    1.20    1.30
   0   0 -11   27.50    4.20
   1   0 -11    1.20    1.40
   2   0 -11    5.90    0.90
   3   0 -11    1.20    0.60
   3   1  11   14.00    1.60
   3  -1  11   14.10    1.50
  -2   1 -11   22.80    2.70
   2   1  11   21.10    2.30
  -2  -1 -11   22.90    2.50
   2  -1  11   19.20    2.10
   1   1  11   59.09    3.50
  -1   1 -11   57.09    4.30
   1  -1  11   63.49    3.40
  -1  -1 -11   61.09    4.20
   0   1 -11   12.80    2.20
   0  -1 -11   14.70    2.60
   1   1 -11   17.90    2.90
   1  -1 -11   16.90    2.60
   2   1 -11    9.50    1.10
   2  -1 -11    8.60    1.10
   2  -1 -11    7.50    3.10
   3   1 -11    3.50    0.70
   3  -1 -11    1.60    0.60
   3   2  11   16.10    1.70
   3  -2  11   15.80    1.60
  -2   2 -11   31.00    2.80
   2   2  11   34.70    2.80
   2  -2  11   31.70    2.60
  -2  -2 -11   33.60    2.80
  -1   2 -11   69.39    4.70
   1   2  11   63.89    3.60
   1  -2  11   67.49    4.10
  -1  -2 -11   69.19    4.40
   0   2 -11   27.40    3.70
   0  -2 -11   27.70    3.30
   1   2 -11    6.40    1.80
   1  -2 -11    5.20    1.70
   2   2 -11    0.70    0.70
   2  -2 -11    0.50    0.70
   2  -2 -11    0.20    1.30
   3   2 -11    9.50    1.00
   3  -2 -11    8.40    0.90
   3   3  11   63.89    2.90
   3  -3  11   63.79    2.80
   2   3  11  150.08    5.50
  -2   3 -11  148.09    5.90
   2  -3  11  150.08    5.30
  -2  -3 -11  151.18    5.60
   1   3  11    8.50    2.00
  -1   3 -11    7.80    2.30
   1  -3  11    6.70    2.10
  -1  -3 -11   11.10    2.30
   0   3 -11   12.50    2.30
   0  -3 -11   17.90    3.00
   1   3 -11    2.20    1.60
   1  -3 -11    3.90    1.60
   2   3 -11    8.70    1.10
   2  -3 -11    7.10    1.80
   2  -3 -11    9.00    1.00
   3   3 -11    4.10    0.70
   3  -3 -11    3.50    0.70
   3   4  11   36.60    2.10
   3  -4  11   37.40    2.00
   2   4  11   52.39    3.10
   2  -4  11   46.20    2.80
  -2  -4 -11   52.19    3.00
  -1   4 -11   16.30    2.80
   1   4  11   19.10    2.60
   1  -4  11   15.70    1.80
  -1  -4 -11   16.40    2.40
   0   4 -11   18.90    3.10
   0  -4 -11   17.30    2.80
   1   4 -11    1.50    1.30
   1  -4 -11    4.10    1.70
   2   4 -11    3.30    0.80
   2  -4 -11    5.30    0.80
   2  -4 -11    4.70    1.40
   3   4 -11    4.60    0.70
   3   5  11    3.20    1.00
   3  -5  11    6.90    1.70
   2   5  11   45.20    2.90
   2  -5  11   52.19    2.70
  -2  -5 -11   50.09    3.20
  -1   5 -11    9.70    1.90
   1   5  11   17.30    2.00
  -1  -5 -11   17.10    2.50
   0   5 -11    0.70    1.10
   0  -5 -11    2.30    1.40
   1   5 -11    0.50    1.20
   1  -5 -11    0.20    1.10
   2   5 -11    1.90    0.70
   2  -5 -11    0.60    1.10
   3   5 -11    0.70    0.70
   3   6  11    2.70    1.10
   2   6  11    5.10    1.30
   2  -6  11    3.30    1.00
  -2  -6 -11    4.10    1.10
   1   6  11    0.10    1.10
  -1   6 -11    0.40    1.20
  -1  -6 -11    0.40    1.10
   0   6 -11   12.80    2.30
   0  -6 -11   12.20    2.10
   1   6 -11    5.30    1.70
   1  -6 -11    9.10    1.90
   2   6 -11    8.40    1.30
   2  -6 -11    9.30    1.80
   2   7  11    0.00    1.10
   2  -7  11    1.00    1.50
  -2  -7 -11   -0.10    0.70
   1   7  11    2.90    1.20
   1  -7  11    0.40    1.40
  -1  -7 -11    2.90    1.30
   0   7 -11   12.60    2.40
   0  -7 -11   11.70    2.20
   1   7 -11    5.00    1.60
   1  -7 -11    7.70    1.80
   2   7 -11    9.80    1.00
  -2  -7  11    8.90    1.60
   2  -7 -11   10.10    1.80
   2   8  11    1.30    1.00
   1   8  11   16.90    2.00
   1  -8  11   18.00    2.60
  -1  -8 -11   21.10    2.30
   0  -8 -11    6.00    1.60
   0  -8  11   10.00    2.20
  -1  -8  11   10.30    2.00
   1  -8 -11    8.90    2.20
   2   8 -11    3.50    0.90
  -2  -8  11    5.00    1.20
   2  -8 -11    2.80    1.20
   2   9  11    4.30    1.10
   1   9  11   12.20    1.50
   1  -9  11    8.40    1.70
  -1  -9 -11   10.80    1.70
   0  -9  11    8.60    2.30
   0  -9 -11    7.80    1.80
  -1  -9  11    0.70    1.30
   1  -9 -11   -0.70    0.90
   2  -9 -11    6.50    1.60
  -2  -9  11    5.90    1.10
   1 -10  11   25.70    3.30
  -1 -10 -11   23.10    2.00
   0 -10  11    4.00    1.50
   0 -10 -11    2.30    1.10
  -1 -10  11   33.10    2.70
   1 -10 -11   30.60    2.40
  -2 -10  11    1.70    0.60
  -2  11 -11    5.20    1.00
   1 -11  11    9.90    1.60
  -1 -11 -11    9.80    1.30
   0 -11  11    8.10    1.60
   0 -11 -11    6.70    1.20
   1 -11 -11    5.70    1.30
  -1 -11  11    6.40    1.30
   0 -12  11   10.00    1.80
   0 -12 -11    9.80    1.30
  -1 -12  11   19.00    1.70
   1 -12 -11   19.90    1.70
   0 -13  11    3.10    0.80
   0 -13 -11    5.80    0.90
  -2   0 -12    2.40    1.00
   2   0  12    0.80    1.00
   1   0  12    1.80    1.60
  -1   0 -12    6.60    1.80
   0   0 -12   -0.80    1.10
   1   0 -12    1.80    1.40
  -2   1 -12   17.30    1.90
   2   1  12   15.30    1.70
   2  -1  12   15.00    1.60
  -2  -1 -12   16.60    1.70
  -1   1 -12   11.20    1.90
   1   1  12   10.50    1.70
  -1  -1 -12   14.70    2.30
   1  -1  12   11.00    1.50
   0   1 -12    2.40    1.30
   0  -1 -12    2.00    1.50
   1   1 -12   10.20    2.40
   1  -1 -12   11.50    2.00
   2   2  12    2.10    1.00
  -2  -2 -12    2.40    1.00
   2  -2  12    0.80    0.90
   1   2  12    1.60    1.70
  -1   2 -12    0.00    1.10
  -1  -2 -12   -0.40    0.90
   0   2 -12    2.20    1.50
   0  -2 -12    0.40    1.20
   1   2 -12    1.90    1.50
   1  -2 -12    4.60    1.80
   2   3  12   12.20    1.50
   2  -3  12   11.20    1.30
  -2  -3 -12   13.20    1.40
   1   3  12    5.00    2.00
  -1   3 -12    1.80    1.00
  -1  -3 -12    3.90    1.30
   0   3 -12   -0.40    1.10
   0  -3 -12    1.00    1.20
   1   3 -12    1.00    1.10
   1  -3 -12   -1.10    1.90
   2  -3 -12    5.50    1.50
   2   4  12    8.00    1.30
  -2  -4 -12    8.60    1.70
   1   4  12    7.30    1.30
  -1   4 -12    3.90    1.20
  -1  -4 -12    7.40    1.50
   0   4 -12    6.90    1.60
   0  -4 -12   10.70    2.00
   1   4 -12    2.50    1.40
   1  -4 -12    0.30    1.20
   2  -4 -12    5.90    1.80
   2   5  12   15.50    1.50
  -2   5 -12   15.10    2.10
   1   5  12   16.20    1.60
   1  -5  12   13.80    2.20
  -1  -5 -12   12.10    3.00
   0   5 -12    7.00    2.00
   0  -5 -12    9.10    2.00
   1   5 -12    0.80    1.20
   1  -5 -12    1.60    1.20
   2  -5 -12    1.00    1.40
   2   6  12   12.70    1.40
   1  -6  12   14.60    2.70
  -1  -6 -12   12.00    1.70
   0   6 -12    6.70    1.50
   0  -6 -12    7.40    2.10
   1   6 -12    7.10    1.70
   1  -6 -12    6.30    1.50
  -2  -6  12    2.00    1.00
  -2   7 -12    9.90    1.60
   1  -7  12    7.50    1.60
  -1  -7 -12    7.60    1.40
   0  -7  12    9.20    2.00
   0  -7 -12    9.40    1.70
  -1  -7  12    1.20    1.10
   1  -7 -12    1.30    1.10
  -2  -7  12    0.40    0.70
   1  -8  12    7.90    1.50
  -1  -8 -12    9.60    1.30
   0  -8 -12    9.20    1.60
   0  -8  12    7.80    1.70
   1  -8 -12    6.40    1.40
  -1  -8  12    8.10    1.70
  -1  -9 -12   21.10    1.70
   1  -9  12   23.20    2.20
   0  -9 -12   12.70    1.70
   0  -9  12    8.30    1.60
   1  -9 -12   23.90    2.10
  -1  -9  12   22.00    2.00
   0 -10  12   38.20    2.40
   0 -10 -12   33.90    2.70
  -1 -10  12    0.40    0.80
   1 -10 -12    1.00    0.80
   0 -11  12   10.70    1.70
   0 -11 -12    8.20    1.00
  -1   0 -13    1.50    1.00
   0   0 -13    2.80    1.30
   1   0 -13    9.50    1.80
  -1   1 -13    0.30    0.90
  -1  -1 -13    0.30    0.80
   0   1 -13    1.80    1.30
   0  -1 -13    1.80    1.20
   1   1 -13    5.50    1.40
   1  -1 -13   10.80    1.90
  -1   2 -13    3.20    1.00
  -1  -2 -13    6.00    1.20
   0   2 -13    0.50    0.90
   0  -2 -13    2.20    1.20
   1   2 -13    5.00    1.70
   1  -2 -13    4.70    1.30
  -1   3 -13    8.60    1.70
   1  -3  13    8.30    2.40
  -1  -3 -13    8.20    1.40
   0   3 -13    0.00    1.00
   0  -3 -13    0.10    1.00
   1   3 -13    1.10    1.00
   1  -3 -13    1.30    1.10
  -1  -4 -13   10.10    1.40
   0   4 -13    8.80    1.60
   0  -4 -13    6.50    1.30
   1   4 -13   10.90    1.60
   1  -4 -13    8.70    2.00
  -2  -4  13   14.60    1.20
  -1  -5 -13    0.90    0.80
   0   5 -13    3.40    1.30
   0  -5 -13    1.20    0.90
   0  -5  13    2.10    1.20
   1  -5 -13   14.10    1.90
  -1  -6 -13   13.60    1.40
   0  -6  13   22.50    2.30
   0  -6 -13   21.70    2.00
   1  -6 -13    6.20    1.20
  -1  -6  13    5.50    1.40
  -1  -7 -13   25.70    1.80
   0  -7 -13   16.10    1.90
   0  -7  13   19.30    2.10
   1  -7 -13   13.80    1.60
  -1  -7  13   17.50    1.60
   0  -8  13   -0.40    0.80
   0  -8 -13    0.70    0.70
  -1  -8  13   21.80    1.90
   0  -9 -13    1.70    0.80
   0   0 -14    0.40    0.80
  -1  -1 -14    4.20    0.80
   0   1 -14    6.20    1.20
   0  -1 -14    2.50    0.80
  -1  -2 -14    9.60    1.10
   0   2 -14    4.00    0.90
   0  -2 -14    4.10    0.80
   0  -3 -14    8.70    1.20
  -1  -3  14   24.10    2.00
   0  -4 -14    9.50    1.10
   0  -5 -14    6.50    1.00
   0   0   0    0.00    0.00

_computing_structure_solution     'SHELXT 2018/2 (Sheldrick, 2018)'
;
_shelx_hkl_checksum              58946
_olex2_submission_special_instructions 'No special instructions were received'
####################################################################### 
# 
# This file contains crystal structure data downloaded from the 
# Cambridge Structural Database (CSD) hosted by the Cambridge 
# Crystallographic Data Centre (CCDC).
# 
# Full information about CCDC data access policies and citation 
# guidelines are available at http://www.ccdc.cam.ac.uk/access/V1 
# 
# Audit and citation data items may have been added by the CCDC. 
# Please retain this information to preserve the provenance of 
# this file and to allow appropriate attribution of the data. 
# 
#######################################################################

data_pnna_a
_database_code_depnum_ccdc_archive 'CCDC 2289539'
loop_
_audit_author_name
_audit_author_address
'Zheng Wei'
;University at Albany, State University of New York
United States of America
;
_audit_update_record             
;
2023-08-18 deposited with the CCDC.	2023-10-31 downloaded from the CCDC.
;

#=====================================================================
# start Validation Reply Form

_vrf_PLAT905_pnna_a              
;
RESPONSE: 
The K value is abnormal only for weak reflections with
Fc/Fcmax lower than 0.012.
;

_vrf_FORMU01_pnna_a              
;
RESPONSE: 
In each unit cell, 8 severely disordered THF molecules
were removed by Olex2's solvent mask so they do not include in
the structure model and _atom_site_* section of cif file. But the reported
formula includes the solvents, which causes the atom counts discrepancy.
;

_vrf_PLAT042_pnna_a              
;
RESPONSE: 
In each unit cell, 8 severely disordered THF molecules
were removed by Olex2's solvent mask so they do not include in
the structure model and _atom_site_* section of cif file. But the reported
formula includes the solvents, which causes the discrepancy.
;

_vrf_CELLZ01_pnna_a              
;
RESPONSE: 
In each unit cell, 8 severely disordered THF molecules
were removed by Olex2's solvent mask so they do not include in
the structure model and _atom_site_* section of cif file. But the reported
formula includes the solvents, which causes the formula discrepancy
between the one calculated from atom_site data and the reported one.
;

_vrf_PLAT041_pnna_a              
;
RESPONSE: 
In each unit cell, 8 severely disordered THF molecules
were removed by Olex2's solvent mask so they do not include in
the structure model and _atom_site_* section of cif file. But the reported
formula includes the solvents, which causes the discrepancy between the
calculated SumFormula and the reported SumFormula.
;

_vrf_PLAT068_pnna_a              
;
RESPONSE: 
In each unit cell, 8 severely disordered THF molecules
were removed by Olex2's solvent mask so they do not include in
the structure model and _atom_site_* section of cif file. The reported F000
counts these solvent molecules while the calculated F000 does not,
which causes the discrepancy between these two.
;

_vrf_PLAT051_pnna_a              
;
RESPONSE: 
In each unit cell, 8 severely disordered THF molecules
were removed by Olex2's solvent mask so they do not include in
the calculation of Mu(calc). But the reported Mu(CIF)
counts these solvent molecules, which causes the discrepancy between these two.
;


_vrf_PLAT933_pnna_a              
;
RESPONSE: 
These reflection were omitted during refinement 
since they are truncated by the beam stop.
;

_vrf_PLAT605_pnna_a              
;
RESPONSE: 
Olex2's solvent mask was applied to remove 8 severely disordered 
THF molecules in the unit cell, thus leaving large voids.
;

# end Validation Reply Form 
#=====================================================================

_audit_creation_date             2022-12-12
_audit_creation_method           
;
Olex2 1.5-alpha
(compiled 2022.11.02 svn.ra8b101fa for OlexSys, GUI svn.r6635)
;
_shelx_SHELXL_version_number     2019/2
_chemical_name_common            ?
_chemical_name_systematic        ?
_chemical_formula_moiety         'C20 H40 Na O8, C27 H17, 2(C4H8O])'
_chemical_formula_sum            'C55 H73 Na O10'
_chemical_formula_weight         917.12
_chemical_melting_point          ?
loop_
_atom_type_symbol
_atom_type_description
_atom_type_scat_dispersion_real
_atom_type_scat_dispersion_imag
_atom_type_scat_source
C C 0.0181 0.0091 'International Tables Vol C Tables 4.2.6.8 and 6.1.1.4'
H H 0.0000 0.0000 'International Tables Vol C Tables 4.2.6.8 and 6.1.1.4'
Na Na 0.1353 0.1239 'International Tables Vol C Tables 4.2.6.8 and 6.1.1.4'
O O 0.0492 0.0322 'International Tables Vol C Tables 4.2.6.8 and 6.1.1.4'

_shelx_space_group_comment       
;
The symmetry employed for this shelxl refinement is uniquely defined
by the following loop, which should always be used as a source of
symmetry information in preference to the above space-group names.
They are only intended as comments.
;
_space_group_crystal_system      orthorhombic
_space_group_IT_number           52
_space_group_name_H-M_alt        'P n n a'
_space_group_name_Hall           '-P 2a 2bc'
loop_
_space_group_symop_operation_xyz
'x, y, z'
'-x+1/2, -y, z'
'-x+1/2, y+1/2, -z+1/2'
'x, -y+1/2, -z+1/2'
'-x, -y, -z'
'x-1/2, y, -z'
'x-1/2, -y-1/2, z-1/2'
'-x, y-1/2, z-1/2'

_cell_length_a                   16.8733(6)
_cell_length_b                   15.5281(6)
_cell_length_c                   19.2855(7)
_cell_angle_alpha                90
_cell_angle_beta                 90
_cell_angle_gamma                90
_cell_volume                     5053.0(3)
_cell_formula_units_Z            4
_cell_measurement_reflns_used    2813
_cell_measurement_temperature    140(2)
_cell_measurement_theta_max      60.67
_cell_measurement_theta_min      3.48
_shelx_estimated_absorpt_T_max   0.965
_shelx_estimated_absorpt_T_min   0.893
_exptl_absorpt_coefficient_mu    0.726
_exptl_absorpt_correction_T_max  0.7524
_exptl_absorpt_correction_T_min  0.5938
_exptl_absorpt_correction_type   none
_exptl_absorpt_process_details   
;
SADABS-2016/2 (Bruker, 2016/2) was used for absorption correction.
wR2(int) was 0.1157 before and 0.0677 after correction.
The Ratio of minimum to maximum transmission is 0.7892.
The \l/2 correction factor is not present.
;
_exptl_absorpt_special_details   ?
_exptl_crystal_colour            red
_exptl_crystal_colour_primary    red
_exptl_crystal_density_diffrn    1.206
_exptl_crystal_density_meas      'not measured'
_exptl_crystal_density_method    none
_exptl_crystal_description       block
_exptl_crystal_F_000             1976
_exptl_crystal_size_max          0.16
_exptl_crystal_size_mid          0.09
_exptl_crystal_size_min          0.05
_exptl_transmission_factor_max   ?
_exptl_transmission_factor_min   ?
_diffrn_reflns_av_R_equivalents  0.0499
_diffrn_reflns_av_unetI/netI     0.0362
_diffrn_reflns_Laue_measured_fraction_full 0.993
_diffrn_reflns_Laue_measured_fraction_max 0.993
_diffrn_reflns_limit_h_max       18
_diffrn_reflns_limit_h_min       -19
_diffrn_reflns_limit_k_max       17
_diffrn_reflns_limit_k_min       -18
_diffrn_reflns_limit_l_max       22
_diffrn_reflns_limit_l_min       -16
_diffrn_reflns_number            16983
_diffrn_reflns_point_group_measured_fraction_full 0.993
_diffrn_reflns_point_group_measured_fraction_max 0.993
_diffrn_reflns_theta_full        63.783
_diffrn_reflns_theta_max         63.783
_diffrn_reflns_theta_min         3.654
_diffrn_ambient_temperature      140(2)
_diffrn_detector_area_resol_mean 10.42
_diffrn_measured_fraction_theta_full 0.993
_diffrn_measured_fraction_theta_max 0.993
_diffrn_measurement_device_type  'Bruker D8 Venture PHOTON 100 CMOS'
_diffrn_measurement_method       'phi and omega scans'
_diffrn_radiation_monochromator  graphite
_diffrn_radiation_type           CuK\a
_diffrn_radiation_wavelength     1.54178
_diffrn_source                   'microfocus light source'
_diffrn_source_current           1.2
_diffrn_source_power             0.06
_diffrn_source_voltage           50.0
_reflns_Friedel_coverage         0.000
_reflns_Friedel_fraction_full    .
_reflns_Friedel_fraction_max     .
_reflns_number_gt                1928
_reflns_number_total             4152
_reflns_special_details          
;
 Reflections were merged by SHELXL according to the crystal
 class for the calculation of statistics and refinement.
 
 Structure factors included contributions from the .fab file.
 
 _reflns_Friedel_fraction is defined as the number of unique
 Friedel pairs measured divided by the number that would be
 possible theoretically, ignoring centric projections and
 systematic absences.
;
_reflns_threshold_expression     'I > 2\s(I)'
_computing_cell_refinement       'SAINT V8.38A (Bruker, 2018)'
_computing_data_collection       'APEX3 v.2018.7-2 (Bruker AXS Inc., 2018)'
_computing_data_reduction        'SAINT V8.38A (Bruker, 2018)'
_computing_molecular_graphics    'Olex2 1.5 (Dolomanov et al., 2009)'
_computing_publication_material  'Olex2 1.5 (Dolomanov et al., 2009)'
_computing_structure_refinement  'SHELXL 2019/2 (Sheldrick, 2008)'
_computing_structure_solution    'SHELXT 2018/2 (Sheldrick, 2008)'
_refine_diff_density_max         0.192
_refine_diff_density_min         -0.184
_refine_diff_density_rms         0.033
_refine_ls_extinction_coef       .
_refine_ls_extinction_method     none
_refine_ls_goodness_of_fit_ref   1.040
_refine_ls_hydrogen_treatment    constr
_refine_ls_matrix_type           full
_refine_ls_number_parameters     492
_refine_ls_number_reflns         4152
_refine_ls_number_restraints     622
_refine_ls_R_factor_all          0.1277
_refine_ls_R_factor_gt           0.0738
_refine_ls_restrained_S_all      1.047
_refine_ls_shift/su_max          0.000
_refine_ls_shift/su_mean         0.000
_refine_ls_structure_factor_coef Fsqd
_refine_ls_weighting_details     
'w=1/[\s^2^(Fo^2^)+(0.1250P)^2^+0.8964P] where P=(Fo^2^+2Fc^2^)/3'
_refine_ls_weighting_scheme      calc
_refine_ls_wR_factor_gt          0.2201
_refine_ls_wR_factor_ref         0.2714
_refine_special_details          ?
_olex2_refinement_description    
;
1. Fixed Uiso
 At 1.2 times of:
  All C(H) groups, All C(H,H) groups
2. Restrained distances
 O1_3-C1_3 \\sim O1-C1
 with sigma of 0.02
 O1_3-C4_3 \\sim O1-C4
 with sigma of 0.02
 C1_3-C2_3 \\sim C1-C2
 with sigma of 0.02
 C2_3-C3_3 \\sim C2-C3
 with sigma of 0.02
 C3_3-C4_3 \\sim C3-C4
 with sigma of 0.02
 O1_3-C2_3 \\sim O1-C2
 with sigma of 0.04
 O1_3-C3_3 \\sim O1-C3
 with sigma of 0.04
 C1_3-C3_3 \\sim C1-C3
 with sigma of 0.04
 C1_3-C4_3 \\sim C1-C4
 with sigma of 0.04
 C2_3-C4_3 \\sim C2-C4
 with sigma of 0.04
3. Uiso/Uaniso restraints and constraints
O1_3 \\sim O1 \\sim O3A \\sim O2A \\sim O1_2 \\sim O3_2 \\sim C1_3 \\sim C4_3
\\sim C1 \\sim C4 \\sim C6A \\sim C5A \\sim C4A \\sim C2_2 \\sim C3_2 \\sim
C6_2 \\sim C2_3 \\sim C3_3 \\sim C2 \\sim C3 \\sim C3A \\sim C1_2 \\sim C4_2
\\sim C5_2 \\sim O1A \\sim O2_2 \\sim C2A \\sim C1A \\sim C6_1 \\sim C1_1 \\sim
C2_1 \\sim C9_1 \\sim C3_1 \\sim C5_1 \\sim C7_1 \\sim C8_1 \\sim C13_1 \\sim
C4_1 \\sim C10_1 \\sim C12_1 \\sim C19_1 \\sim C11_1 \\sim C15_1 \\sim C17_1
\\sim C18_1 \\sim C16_1 \\sim C14_1 \\sim C20_1 \\sim C24_1 \\sim C27_1 \\sim
C23_1 \\sim C21_1 \\sim C25_1 \\sim C26_1 \\sim C22_1: within 2A with sigma of
0.01 and sigma for terminal atoms of 0.02 within 2A
4. Same fragment restrains
5. Others
 Sof(O3A)=Sof(C6A)=Sof(H6AA)=Sof(H6AB)=Sof(C5A)=Sof(H5AA)=Sof(H5AB)=Sof(O2A)=
 Sof(C4A)=Sof(H4AA)=Sof(H4AB)=Sof(O1A)=Sof(C3A)=Sof(H3AA)=Sof(H3AB)=Sof(C2A)=
 Sof(H2AA)=Sof(H2AB)=Sof(C1A)=Sof(H1AA)=Sof(H1AB)=1-FVAR(1)
 Sof(O1)=Sof(C1)=Sof(H1A)=Sof(H1B)=Sof(C2)=Sof(H2A)=Sof(H2B)=Sof(C3)=Sof(H3A)=
 Sof(H3B)=Sof(C4)=Sof(H4A)=Sof(H4B)=Sof(C5)=Sof(H5A)=Sof(H5B)=Sof(C6)=Sof(H6A)=
 Sof(H6B)=Sof(O2)=Sof(O3)=FVAR(1)
 Sof(O1)=Sof(C1)=Sof(H1A)=Sof(H1B)=Sof(C2)=Sof(H2A)=Sof(H2B)=Sof(C3)=Sof(H3A)=
 Sof(H3B)=Sof(C4)=Sof(H4A)=Sof(H4B)=1-FVAR(2)
 Sof(O1)=Sof(C1)=Sof(H1A)=Sof(H1B)=Sof(C2)=Sof(H2A)=Sof(H2B)=Sof(C3)=Sof(H3A)=
 Sof(H3B)=Sof(C4)=Sof(H4A)=Sof(H4B)=FVAR(2)
 Fixed Sof: C1(0.5) C2(0.5) H2(0.5) C3(0.5) H3(0.5) C4(0.5) H4(0.5) C5(0.5)
 H5(0.5) C6(0.5) C7(0.5) H7A(0.5) H7B(0.5) C8(0.5) C9(0.5) C10(0.5) C11(0.5)
 C12(0.5) C13(0.5) C16(0.5) H16(0.5) C19(0.5) H19A(0.5) H19B(0.5) C14(0.5)
 C15(0.5) C20(0.5) H20(0.5) C21(0.5) H21(0.5) C22(0.5) H22(0.5) C23(0.5)
 H23(0.5) C18(0.5) C27(0.5) H27(0.5) C26(0.5) H26(0.5) C25(0.5) H25(0.5)
 C24(0.5) H24(0.5) C17(0.5)
6.a Secondary CH2 refined with riding coordinates:
 C6A(H6AA,H6AB), C5A(H5AA,H5AB), C4A(H4AA,H4AB), C3A(H3AA,H3AB), C2A(H2AA,
 H2AB), C1A(H1AA,H1AB), C1(H1A,H1B), C2(H2A,H2B), C3(H3A,H3B), C4(H4A,H4B),
 C7(H7A,H7B), C19(H19A,H19B), C1(H1A,H1B), C2(H2A,H2B), C3(H3A,H3B), C4(H4A,
 H4B), C5(H5A,H5B), C6(H6A,H6B), C1(H1A,H1B), C2(H2A,H2B), C3(H3A,H3B), C4(H4A,
 H4B)
6.b Aromatic/amide H refined with riding coordinates:
 C2(H2), C3(H3), C4(H4), C5(H5), C16(H16), C20(H20), C21(H21), C22(H22),
 C23(H23), C27(H27), C26(H26), C25(H25), C24(H24)
6.c Fitted hexagon refined as free rotating group:
 C18(C27,C26,C25,C24,C17)
;
_atom_sites_solution_hydrogens   geom
_atom_sites_solution_primary     dual
_atom_sites_solution_secondary   difmap
loop_
_atom_site_label
_atom_site_type_symbol
_atom_site_fract_x
_atom_site_fract_y
_atom_site_fract_z
_atom_site_U_iso_or_equiv
_atom_site_adp_type
_atom_site_occupancy
_atom_site_site_symmetry_order
_atom_site_calc_flag
_atom_site_refinement_flags_posn
_atom_site_refinement_flags_adp
_atom_site_refinement_flags_occupancy
_atom_site_disorder_assembly
_atom_site_disorder_group
Na1 Na 0.500000 0.500000 0.500000 0.1016(7) Uani 1 2 d S . P . .
O3A O 0.6228(8) 0.4914(7) 0.5870(6) 0.111(3) Uani 0.463(6) 1 d . U P A 2
C6A C 0.6323(9) 0.5660(12) 0.6295(7) 0.119(3) Uani 0.463(6) 1 d . U P A 2
H6AA H 0.684066 0.563545 0.653660 0.142 Uiso 0.463(6) 1 calc R U P A 2
H6AB H 0.589961 0.567734 0.664995 0.142 Uiso 0.463(6) 1 calc R U P A 2
C5A C 0.6281(9) 0.6507(10) 0.5823(8) 0.114(3) Uani 0.463(6) 1 d . U P A 2
H5AA H 0.636698 0.702948 0.610688 0.137 Uiso 0.463(6) 1 calc R U P A 2
H5AB H 0.668809 0.648667 0.545370 0.137 Uiso 0.463(6) 1 calc R U P A 2
O2A O 0.5556(8) 0.6507(8) 0.5550(6) 0.118(2) Uani 0.463(6) 1 d . U P A 2
C4A C 0.5428(9) 0.7327(9) 0.5181(7) 0.116(3) Uani 0.463(6) 1 d . U P A 2
H4AA H 0.549615 0.781769 0.550325 0.139 Uiso 0.463(6) 1 calc R U P A 2
H4AB H 0.581625 0.738792 0.479909 0.139 Uiso 0.463(6) 1 calc R U P A 2
O1A O 0.4539(7) 0.6616(7) 0.4514(5) 0.116(2) Uani 0.463(6) 1 d . U P A 2
C3A C 0.4619(10) 0.7318(9) 0.4903(8) 0.114(3) Uani 0.463(6) 1 d . U P A 2
H3AA H 0.422990 0.730901 0.528724 0.137 Uiso 0.463(6) 1 calc R U P A 2
H3AB H 0.452400 0.783960 0.462016 0.137 Uiso 0.463(6) 1 calc R U P A 2
C2A C 0.3715(10) 0.6556(10) 0.4213(7) 0.118(3) Uani 0.463(6) 1 d . U P A 2
H2AA H 0.332216 0.646394 0.458651 0.142 Uiso 0.463(6) 1 calc R U P A 2
H2AB H 0.357988 0.709568 0.396631 0.142 Uiso 0.463(6) 1 calc R U P A 2
C1A C 0.3707(10) 0.5808(11) 0.3716(8) 0.112(3) Uani 0.463(6) 1 d . U P A 2
H1AA H 0.320659 0.579659 0.344822 0.134 Uiso 0.463(6) 1 calc R U P A 2
H1AB H 0.415749 0.584483 0.338882 0.134 Uiso 0.463(6) 1 calc R U P A 2
O1 O 0.4030(9) 0.4753(7) 0.5851(6) 0.114(2) Uani 0.392(6) 1 d D U P A 2
C1 C 0.4008(10) 0.4281(7) 0.6511(6) 0.107(2) Uani 0.392(6) 1 d D U P A 2
H1A H 0.355196 0.388015 0.652570 0.128 Uiso 0.392(6) 1 calc R U P A 2
H1B H 0.450282 0.394929 0.658149 0.128 Uiso 0.392(6) 1 calc R U P A 2
C2 C 0.3927(13) 0.4953(10) 0.7032(8) 0.113(2) Uani 0.392(6) 1 d D U P A 2
H2A H 0.443539 0.504659 0.727696 0.136 Uiso 0.392(6) 1 calc R U P A 2
H2B H 0.351708 0.479542 0.737726 0.136 Uiso 0.392(6) 1 calc R U P A 2
C3 C 0.3687(11) 0.5748(9) 0.6641(8) 0.121(3) Uani 0.392(6) 1 d D U P A 2
H3A H 0.317047 0.596867 0.680850 0.145 Uiso 0.392(6) 1 calc R U P A 2
H3B H 0.409037 0.620690 0.669038 0.145 Uiso 0.392(6) 1 calc R U P A 2
C4 C 0.3630(11) 0.5454(9) 0.5917(7) 0.125(3) Uani 0.392(6) 1 d D U P A 2
H4A H 0.306825 0.535107 0.579366 0.150 Uiso 0.392(6) 1 calc R U P A 2
H4B H 0.384348 0.590104 0.560229 0.150 Uiso 0.392(6) 1 calc R U P A 2
C1_1 C 0.6632(5) 0.7329(6) 0.7597(6) 0.076(3) Uani 0.5 1 d . U P B -1
C2_1 C 0.6114(9) 0.6763(8) 0.7914(7) 0.080(3) Uani 0.5 1 d . U P B -1
H2_1 H 0.630585 0.628833 0.817562 0.096 Uiso 0.5 1 calc R U P B -1
C3_1 C 0.5289(8) 0.6907(15) 0.7840(11) 0.085(3) Uani 0.5 1 d . U P B -1
H3_1 H 0.492727 0.652344 0.805761 0.102 Uiso 0.5 1 calc R U P B -1
C4_1 C 0.4991(5) 0.7607(13) 0.7451(15) 0.088(3) Uani 0.5 1 d . U P B -1
H4_1 H 0.443636 0.769910 0.741217 0.106 Uiso 0.5 1 calc R U P B -1
C5_1 C 0.5526(11) 0.8163(14) 0.7125(11) 0.085(3) Uani 0.5 1 d . U P B -1
H5_1 H 0.535011 0.863591 0.685288 0.102 Uiso 0.5 1 calc R U P B -1
C6_1 C 0.6328(7) 0.7991(8) 0.7217(6) 0.076(3) Uani 0.5 1 d . U P B -1
C7_1 C 0.6988(4) 0.8524(4) 0.6903(4) 0.0786(17) Uani 0.5 1 d . U P B -1
H7A_1 H 0.695799 0.852677 0.639020 0.094 Uiso 0.5 1 calc R U P B -1
H7B_1 H 0.697487 0.912449 0.707484 0.094 Uiso 0.5 1 calc R U P B -1
C8_1 C 0.7720(6) 0.8055(8) 0.7154(6) 0.071(2) Uani 0.5 1 d . U P B -1
C9_1 C 0.7497(5) 0.7355(7) 0.7570(8) 0.071(3) Uani 0.5 1 d . U P B -1
C10_1 C 0.8508(8) 0.8225(7) 0.7045(5) 0.072(2) Uani 0.5 1 d . U P B -1
C11_1 C 0.9118(6) 0.7710(6) 0.7354(5) 0.076(3) Uani 0.5 1 d . U P B -1
C12_1 C 0.8880(8) 0.7015(7) 0.7786(6) 0.074(3) Uani 0.5 1 d . U P B -1
C13_1 C 0.8068(9) 0.6846(8) 0.7896(7) 0.074(3) Uani 0.5 1 d . U P B -1
C16_1 C 0.9893(5) 0.8025(5) 0.7155(3) 0.0815(18) Uani 0.5 1 d . U P B -1
H16_1 H 1.039585 0.781328 0.729630 0.098 Uiso 0.5 1 calc R U P B -1
C19_1 C 0.7988(5) 0.6103(5) 0.8373(3) 0.0856(18) Uani 0.5 1 d . U P B -1
H19A_1 H 0.768884 0.626557 0.879465 0.103 Uiso 0.5 1 calc R U P B -1
H19B_1 H 0.771417 0.561706 0.814266 0.103 Uiso 0.5 1 calc R U P B -1
C14_1 C 0.9729(7) 0.8731(8) 0.6694(6) 0.086(2) Uani 0.5 1 d . U P B -1
C15_1 C 0.8916(7) 0.8888(7) 0.6618(6) 0.074(2) Uani 0.5 1 d . U P B -1
C20_1 C 0.8623(6) 0.9507(7) 0.6179(5) 0.082(2) Uani 0.5 1 d . U P B -1
H20_1 H 0.806949 0.959175 0.612352 0.099 Uiso 0.5 1 calc R U P B -1
C21_1 C 0.9179(7) 1.0012(8) 0.5814(6) 0.089(3) Uani 0.5 1 d . U P B -1
H21_1 H 0.900235 1.045718 0.551419 0.107 Uiso 0.5 1 calc R U P B -1
C22_1 C 0.9988(9) 0.9857(10) 0.5894(9) 0.104(4) Uani 0.5 1 d . U P B -1
H22_1 H 1.035472 1.019253 0.563491 0.125 Uiso 0.5 1 calc R U P B -1
C23_1 C 1.0268(9) 0.9244(11) 0.6330(9) 0.107(3) Uani 0.5 1 d . U P B -1
H23_1 H 1.082211 0.916445 0.638726 0.128 Uiso 0.5 1 calc R U P B -1
C18_1 C 0.8804(5) 0.5875(7) 0.8544(5) 0.090(3) Uani 0.5 1 d G U P B -1
C27_1 C 0.9087(7) 0.5229(6) 0.8977(5) 0.099(3) Uani 0.5 1 d G U P B -1
H27_1 H 0.872517 0.486215 0.921265 0.119 Uiso 0.5 1 calc R U P B -1
C26_1 C 0.9898(7) 0.5119(7) 0.9066(6) 0.105(4) Uani 0.5 1 d G U P B -1
H26_1 H 1.009088 0.467696 0.936165 0.126 Uiso 0.5 1 calc R U P B -1
C25_1 C 1.0427(5) 0.5655(8) 0.8721(7) 0.100(4) Uani 0.5 1 d G U P B -1
H25_1 H 1.098137 0.558002 0.878157 0.120 Uiso 0.5 1 calc R U P B -1
C24_1 C 1.0145(6) 0.6302(5) 0.8288(4) 0.093(3) Uani 0.5 1 d G U P B -1
H24_1 H 1.050617 0.666828 0.805250 0.111 Uiso 0.5 1 calc R U P B -1
C17_1 C 0.9333(6) 0.6412(5) 0.8199(4) 0.084(2) Uani 0.5 1 d G U P B -1
O1_2 O 0.4268(5) 0.6312(6) 0.4292(4) 0.108(2) Uani 0.537(6) 1 d . U P A 1
C1_2 C 0.3661(7) 0.5237(10) 0.3612(6) 0.120(3) Uani 0.537(6) 1 d . U P A 1
H1A_2 H 0.318683 0.509255 0.333323 0.143 Uiso 0.537(6) 1 calc R U P A 1
H1B_2 H 0.412426 0.525034 0.329736 0.143 Uiso 0.537(6) 1 calc R U P A 1
C2_2 C 0.3553(8) 0.6108(9) 0.3936(7) 0.113(3) Uani 0.537(6) 1 d . U P A 1
H2A_2 H 0.344312 0.654433 0.357417 0.136 Uiso 0.537(6) 1 calc R U P A 1
H2B_2 H 0.310244 0.609853 0.426465 0.136 Uiso 0.537(6) 1 calc R U P A 1
C3_2 C 0.4244(8) 0.7101(8) 0.4576(7) 0.117(2) Uani 0.537(6) 1 d . U P A 1
H3A_2 H 0.383722 0.711643 0.494580 0.140 Uiso 0.537(6) 1 calc R U P A 1
H3B_2 H 0.409969 0.753074 0.421928 0.140 Uiso 0.537(6) 1 calc R U P A 1
C4_2 C 0.5062(8) 0.7323(8) 0.4885(7) 0.115(2) Uani 0.537(6) 1 d . U P A 1
H4A_2 H 0.545115 0.739353 0.450478 0.137 Uiso 0.537(6) 1 calc R U P A 1
H4B_2 H 0.502781 0.787443 0.513987 0.137 Uiso 0.537(6) 1 calc R U P A 1
C5_2 C 0.6020(9) 0.6876(8) 0.5557(6) 0.116(2) Uani 0.537(6) 1 d . U P A 1
H5A_2 H 0.602373 0.746134 0.576033 0.140 Uiso 0.537(6) 1 calc R U P A 1
H5B_2 H 0.640903 0.686300 0.517241 0.140 Uiso 0.537(6) 1 calc R U P A 1
C6_2 C 0.6264(8) 0.6191(9) 0.6131(7) 0.117(3) Uani 0.537(6) 1 d . U P A 1
H6A_2 H 0.681081 0.631145 0.628940 0.141 Uiso 0.537(6) 1 calc R U P A 1
H6B_2 H 0.590604 0.624892 0.653492 0.141 Uiso 0.537(6) 1 calc R U P A 1
O2_2 O 0.5308(6) 0.6699(7) 0.5316(5) 0.117(2) Uani 0.537(6) 1 d . U P A 1
O3_2 O 0.6225(6) 0.5387(6) 0.5888(6) 0.111(2) Uani 0.537(6) 1 d . U P A 1
O1_3 O 0.4139(5) 0.5114(4) 0.5914(4) 0.1123(18) Uani 0.608(6) 1 d D U P A 1
C1_3 C 0.3695(7) 0.4348(6) 0.6142(5) 0.126(2) Uani 0.608(6) 1 d D U P A 1
H1A_3 H 0.318585 0.430868 0.588892 0.151 Uiso 0.608(6) 1 calc R U P A 1
H1B_3 H 0.400538 0.381978 0.604620 0.151 Uiso 0.608(6) 1 calc R U P A 1
C2_3 C 0.3551(6) 0.4430(6) 0.6882(4) 0.120(2) Uani 0.608(6) 1 d D U P A 1
H2A_3 H 0.384810 0.398731 0.714413 0.144 Uiso 0.608(6) 1 calc R U P A 1
H2B_3 H 0.297971 0.437208 0.698712 0.144 Uiso 0.608(6) 1 calc R U P A 1
C3_3 C 0.3838(8) 0.5304(6) 0.7055(5) 0.117(2) Uani 0.608(6) 1 d D U P A 1
H3A_3 H 0.434408 0.527463 0.731427 0.140 Uiso 0.608(6) 1 calc R U P A 1
H3B_3 H 0.344357 0.561596 0.733994 0.140 Uiso 0.608(6) 1 calc R U P A 1
C4_3 C 0.3955(6) 0.5747(5) 0.6366(4) 0.1045(19) Uani 0.608(6) 1 d D U P A 1
H4A_3 H 0.346400 0.604673 0.622152 0.125 Uiso 0.608(6) 1 calc R U P A 1
H4B_3 H 0.438989 0.617401 0.639455 0.125 Uiso 0.608(6) 1 calc R U P A 1

loop_
_atom_site_aniso_label
_atom_site_aniso_U_11
_atom_site_aniso_U_22
_atom_site_aniso_U_33
_atom_site_aniso_U_23
_atom_site_aniso_U_13
_atom_site_aniso_U_12
Na1 0.0996(14) 0.1434(19) 0.0620(11) 0.0040(12) 0.0143(10) 0.0012(13)
O3A 0.133(5) 0.137(7) 0.064(4) 0.008(6) -0.009(3) -0.002(6)
C6A 0.137(5) 0.136(6) 0.083(5) -0.014(6) -0.004(4) -0.013(6)
C5A 0.140(5) 0.113(5) 0.090(5) -0.008(4) 0.003(4) -0.026(5)
O2A 0.145(5) 0.103(4) 0.106(5) -0.005(4) 0.019(4) -0.015(4)
C4A 0.153(6) 0.089(4) 0.105(5) 0.006(4) 0.022(5) -0.011(5)
O1A 0.138(5) 0.102(5) 0.107(5) 0.023(4) 0.016(4) 0.026(4)
C3A 0.146(6) 0.083(4) 0.113(5) 0.019(4) 0.016(5) 0.005(5)
C2A 0.128(5) 0.117(6) 0.109(5) 0.033(5) 0.001(5) 0.036(5)
C1A 0.119(5) 0.123(7) 0.093(6) 0.032(6) -0.009(4) 0.030(6)
O1 0.158(5) 0.097(5) 0.086(4) 0.012(4) 0.036(4) 0.002(5)
C1 0.147(5) 0.093(4) 0.080(4) 0.015(4) 0.025(4) -0.001(4)
C2 0.153(5) 0.097(5) 0.090(4) 0.007(5) 0.012(4) -0.004(5)
C3 0.162(5) 0.100(5) 0.101(5) -0.005(5) 0.010(5) -0.005(5)
C4 0.164(5) 0.109(5) 0.101(5) 0.004(4) 0.025(5) 0.002(5)
C1_1 0.096(4) 0.064(6) 0.067(6) -0.007(5) 0.007(4) -0.008(4)
C2_1 0.099(6) 0.068(5) 0.073(5) -0.007(4) 0.007(5) -0.015(5)
C3_1 0.091(7) 0.082(6) 0.082(6) 0.004(5) 0.015(6) -0.010(6)
C4_1 0.094(4) 0.080(8) 0.091(6) 0.007(6) 0.004(6) 0.003(5)
C5_1 0.097(7) 0.078(5) 0.080(5) 0.004(4) 0.011(6) -0.004(6)
C6_1 0.093(6) 0.070(6) 0.066(5) -0.006(4) 0.011(5) -0.005(5)
C7_1 0.094(4) 0.068(4) 0.074(4) -0.012(3) 0.006(3) -0.004(3)
C8_1 0.090(5) 0.063(5) 0.060(4) -0.017(4) 0.007(4) -0.005(4)
C9_1 0.086(3) 0.061(7) 0.067(5) -0.009(5) 0.008(4) -0.008(4)
C10_1 0.094(5) 0.064(4) 0.058(4) -0.013(3) 0.002(4) -0.004(4)
C11_1 0.096(5) 0.071(6) 0.063(5) -0.015(4) -0.006(4) -0.002(4)
C12_1 0.095(6) 0.067(5) 0.061(5) -0.013(4) -0.010(4) 0.006(4)
C13_1 0.099(6) 0.061(4) 0.061(4) -0.013(4) -0.002(6) -0.007(5)
C16_1 0.087(4) 0.090(4) 0.067(4) -0.025(3) -0.006(3) -0.005(4)
C19_1 0.121(5) 0.075(4) 0.062(3) -0.011(3) -0.008(4) -0.005(4)
C14_1 0.093(5) 0.092(5) 0.073(4) -0.015(4) 0.002(5) -0.014(5)
C15_1 0.087(4) 0.069(4) 0.065(4) -0.019(4) 0.004(4) -0.005(4)
C20_1 0.099(5) 0.080(5) 0.068(5) -0.018(4) 0.013(4) -0.007(4)
C21_1 0.108(6) 0.089(5) 0.071(5) -0.007(4) 0.024(4) -0.019(4)
C22_1 0.117(6) 0.110(7) 0.084(6) -0.012(6) 0.017(6) -0.025(6)
C23_1 0.114(6) 0.119(7) 0.088(6) -0.015(6) 0.009(5) -0.027(6)
C18_1 0.121(6) 0.084(6) 0.064(5) -0.015(4) -0.020(5) 0.003(5)
C27_1 0.132(7) 0.093(7) 0.073(6) -0.015(5) -0.020(6) 0.006(6)
C26_1 0.133(8) 0.105(7) 0.076(6) -0.025(6) -0.027(6) 0.018(6)
C25_1 0.120(7) 0.104(7) 0.077(6) -0.021(5) -0.024(5) 0.031(5)
C24_1 0.118(6) 0.094(5) 0.066(4) -0.014(4) -0.023(5) 0.021(5)
C17_1 0.114(6) 0.079(5) 0.058(4) -0.018(4) -0.014(4) 0.006(5)
O1_2 0.110(4) 0.113(5) 0.101(4) 0.030(4) -0.003(3) 0.023(3)
C1_2 0.116(5) 0.158(8) 0.085(5) 0.019(6) -0.019(4) 0.011(6)
C2_2 0.114(5) 0.128(7) 0.097(6) 0.028(5) -0.015(4) 0.025(5)
C3_2 0.135(5) 0.098(5) 0.117(5) 0.028(4) 0.013(4) 0.024(4)
C4_2 0.139(6) 0.089(4) 0.116(5) 0.012(4) 0.016(5) 0.000(5)
C5_2 0.141(5) 0.105(5) 0.103(5) -0.021(4) 0.020(4) -0.025(4)
C6_2 0.138(4) 0.119(6) 0.095(5) -0.010(5) 0.004(4) -0.028(5)
O2_2 0.147(5) 0.101(4) 0.105(5) -0.001(3) 0.012(4) -0.020(4)
O3_2 0.125(4) 0.131(6) 0.077(4) -0.015(5) -0.002(3) -0.024(5)
O1_3 0.143(4) 0.099(4) 0.094(3) -0.019(3) 0.046(3) -0.009(3)
C1_3 0.156(5) 0.108(4) 0.113(4) -0.011(4) 0.039(4) -0.018(4)
C2_3 0.147(5) 0.109(4) 0.103(4) 0.018(4) 0.009(4) -0.011(4)
C3_3 0.160(5) 0.107(5) 0.084(4) 0.004(4) 0.020(4) -0.016(5)
C4_3 0.148(4) 0.090(3) 0.076(4) -0.008(3) 0.043(3) -0.008(3)

_geom_special_details            
;
 All esds (except the esd in the dihedral angle between two l.s. planes)
 are estimated using the full covariance matrix.  The cell esds are taken
 into account individually in the estimation of esds in distances, angles
 and torsion angles; correlations between esds in cell parameters are only
 used when they are defined by crystal symmetry.  An approximate (isotropic)
 treatment of cell esds is used for estimating esds involving l.s. planes.
;
loop_
_geom_bond_atom_site_label_1
_geom_bond_atom_site_label_2
_geom_bond_distance
_geom_bond_site_symmetry_2
_geom_bond_publ_flag
Na1 O3A 2.670(12) . ?
Na1 O3A 2.670(12) 5_666 ?
Na1 O2A 2.735(13) 5_666 ?
Na1 O2A 2.735(13) . ?
Na1 O1 2.350(12) 5_666 ?
Na1 O1 2.350(12) . ?
Na1 O1_2 2.746(8) . ?
Na1 O1_2 2.746(8) 5_666 ?
Na1 O3_2 2.751(11) . ?
Na1 O3_2 2.751(11) 5_666 ?
Na1 O1_3 2.291(7) 5_666 ?
Na1 O1_3 2.291(7) . ?
O3A C6A 1.428(18) . ?
O3A C1A 1.381(18) 5_666 ?
C6A H6AA 0.9900 . ?
C6A H6AB 0.9900 . ?
C6A C5A 1.60(2) . ?
C5A H5AA 0.9900 . ?
C5A H5AB 0.9900 . ?
C5A O2A 1.333(17) . ?
O2A C4A 1.474(18) . ?
C4A H4AA 0.9900 . ?
C4A H4AB 0.9900 . ?
C4A C3A 1.47(2) . ?
O1A C3A 1.330(17) . ?
O1A C2A 1.510(19) . ?
C3A H3AA 0.9900 . ?
C3A H3AB 0.9900 . ?
C2A H2AA 0.9900 . ?
C2A H2AB 0.9900 . ?
C2A C1A 1.51(2) . ?
C1A H1AA 0.9900 . ?
C1A H1AB 0.9900 . ?
O1 C1 1.470(12) . ?
O1 C4 1.287(15) . ?
C1 H1A 0.9900 . ?
C1 H1B 0.9900 . ?
C1 C2 1.456(15) . ?
C2 H2A 0.9900 . ?
C2 H2B 0.9900 . ?
C2 C3 1.502(16) . ?
C3 H3A 0.9900 . ?
C3 H3B 0.9900 . ?
C3 C4 1.473(16) . ?
C4 H4A 0.9900 . ?
C4 H4B 0.9900 . ?
C1_1 C2_1 1.383(12) . ?
C1_1 C6_1 1.364(15) . ?
C1_1 C9_1 1.460(11) . ?
C2_1 H2_1 0.9500 . ?
C2_1 C3_1 1.416(19) . ?
C3_1 H3_1 0.9500 . ?
C3_1 C4_1 1.41(3) . ?
C4_1 H4_1 0.9500 . ?
C4_1 C5_1 1.40(2) . ?
C5_1 H5_1 0.9500 . ?
C5_1 C6_1 1.39(2) . ?
C6_1 C7_1 1.514(14) . ?
C7_1 H7A_1 0.9900 . ?
C7_1 H7B_1 0.9900 . ?
C7_1 C8_1 1.513(14) . ?
C8_1 C9_1 1.402(19) . ?
C8_1 C10_1 1.372(14) . ?
C9_1 C13_1 1.396(16) . ?
C10_1 C11_1 1.433(15) . ?
C10_1 C15_1 1.487(15) . ?
C11_1 C12_1 1.421(16) . ?
C11_1 C16_1 1.448(13) . ?
C12_1 C13_1 1.412(16) . ?
C12_1 C17_1 1.449(13) . ?
C13_1 C19_1 1.482(14) . ?
C16_1 H16_1 0.9500 . ?
C16_1 C14_1 1.438(14) . ?
C19_1 H19A_1 0.9900 . ?
C19_1 H19B_1 0.9900 . ?
C19_1 C18_1 1.460(11) . ?
C14_1 C15_1 1.402(16) . ?
C14_1 C23_1 1.398(17) . ?
C15_1 C20_1 1.372(14) . ?
C20_1 H20_1 0.9500 . ?
C20_1 C21_1 1.411(14) . ?
C21_1 H21_1 0.9500 . ?
C21_1 C22_1 1.395(16) . ?
C22_1 H22_1 0.9500 . ?
C22_1 C23_1 1.354(16) . ?
C23_1 H23_1 0.9500 . ?
C18_1 C27_1 1.3900 . ?
C18_1 C17_1 1.3900 . ?
C27_1 H27_1 0.9500 . ?
C27_1 C26_1 1.3900 . ?
C26_1 H26_1 0.9500 . ?
C26_1 C25_1 1.3900 . ?
C25_1 H25_1 0.9500 . ?
C25_1 C24_1 1.3900 . ?
C24_1 H24_1 0.9500 . ?
C24_1 C17_1 1.3900 . ?
O1_2 C2_2 1.424(15) . ?
O1_2 C3_2 1.343(17) . ?
C1_2 H1A_2 0.9900 . ?
C1_2 H1B_2 0.9900 . ?
C1_2 C2_2 1.501(17) . ?
C1_2 O3_2 1.380(16) 5_666 ?
C2_2 H2A_2 0.9900 . ?
C2_2 H2B_2 0.9900 . ?
C3_2 H3A_2 0.9900 . ?
C3_2 H3B_2 0.9900 . ?
C3_2 C4_2 1.541(17) . ?
C4_2 H4A_2 0.9900 . ?
C4_2 H4B_2 0.9900 . ?
C4_2 O2_2 1.343(14) . ?
C5_2 H5A_2 0.9900 . ?
C5_2 H5B_2 0.9900 . ?
C5_2 C6_2 1.589(17) . ?
C5_2 O2_2 1.317(16) . ?
C6_2 H6A_2 0.9900 . ?
C6_2 H6B_2 0.9900 . ?
C6_2 O3_2 1.335(13) . ?
O1_3 C1_3 1.472(10) . ?
O1_3 C4_3 1.351(10) . ?
C1_3 H1A_3 0.9900 . ?
C1_3 H1B_3 0.9900 . ?
C1_3 C2_3 1.453(12) . ?
C2_3 H2A_3 0.9900 . ?
C2_3 H2B_3 0.9900 . ?
C2_3 C3_3 1.479(13) . ?
C3_3 H3A_3 0.9900 . ?
C3_3 H3B_3 0.9900 . ?
C3_3 C4_3 1.509(11) . ?
C4_3 H4A_3 0.9900 . ?
C4_3 H4B_3 0.9900 . ?

loop_
_geom_angle_atom_site_label_1
_geom_angle_atom_site_label_2
_geom_angle_atom_site_label_3
_geom_angle
_geom_angle_site_symmetry_1
_geom_angle_site_symmetry_3
_geom_angle_publ_flag
O3A Na1 O2A 62.2(3) . . ?
O3A Na1 O2A 117.8(3) 5_666 . ?
O1 Na1 O3A 84.6(4) 5_666 . ?
O1 Na1 O3A 95.4(4) . . ?
O1 Na1 O2A 83.8(4) 5_666 . ?
O1 Na1 O2A 96.2(4) . . ?
O1 Na1 O1 180.0 5_666 . ?
O1_2 Na1 O1_2 180.0 5_666 . ?
O1_2 Na1 O3_2 61.0(3) . 5_666 ?
O1_2 Na1 O3_2 119.0(3) . . ?
O1_2 Na1 O3_2 61.0(3) 5_666 . ?
O1_2 Na1 O3_2 119.0(3) 5_666 5_666 ?
O3_2 Na1 O3_2 180.0(4) 5_666 . ?
O1_3 Na1 O3A 89.3(4) . 5_666 ?
O1_3 Na1 O3A 90.7(4) 5_666 5_666 ?
O1_3 Na1 O2A 98.4(3) . 5_666 ?
O1_3 Na1 O2A 81.6(3) 5_666 5_666 ?
O1_3 Na1 O1 14.8(3) 5_666 5_666 ?
O1_3 Na1 O1 165.2(3) . 5_666 ?
O1_3 Na1 O1_2 92.3(3) . . ?
O1_3 Na1 O1_2 92.3(3) 5_666 5_666 ?
O1_3 Na1 O1_2 87.7(3) . 5_666 ?
O1_3 Na1 O1_2 87.7(3) 5_666 . ?
O1_3 Na1 O3_2 91.1(3) 5_666 . ?
O1_3 Na1 O3_2 88.9(3) 5_666 5_666 ?
O1_3 Na1 O3_2 91.1(3) . 5_666 ?
O1_3 Na1 O3_2 88.9(3) . . ?
O1_3 Na1 O1_3 180.0 5_666 . ?
C6A O3A Na1 114.0(9) . . ?
C1A O3A Na1 117.7(10) 5_666 . ?
C1A O3A C6A 108.5(12) 5_666 . ?
O3A C6A H6AA 109.8 . . ?
O3A C6A H6AB 109.8 . . ?
O3A C6A C5A 109.5(11) . . ?
H6AA C6A H6AB 108.2 . . ?
C5A C6A H6AA 109.8 . . ?
C5A C6A H6AB 109.8 . . ?
C6A C5A H5AA 110.6 . . ?
C6A C5A H5AB 110.6 . . ?
H5AA C5A H5AB 108.8 . . ?
O2A C5A C6A 105.5(12) . . ?
O2A C5A H5AA 110.6 . . ?
O2A C5A H5AB 110.6 . . ?
C5A O2A Na1 117.9(9) . . ?
C5A O2A C4A 109.0(13) . . ?
C4A O2A Na1 120.1(8) . . ?
O2A C4A H4AA 110.2 . . ?
O2A C4A H4AB 110.2 . . ?
H4AA C4A H4AB 108.5 . . ?
C3A C4A O2A 107.7(12) . . ?
C3A C4A H4AA 110.2 . . ?
C3A C4A H4AB 110.2 . . ?
C3A O1A Na1 121.3(9) . . ?
C3A O1A C2A 111.1(13) . . ?
C2A O1A Na1 109.3(7) . . ?
C4A C3A H3AA 110.1 . . ?
C4A C3A H3AB 110.1 . . ?
O1A C3A C4A 107.9(13) . . ?
O1A C3A H3AA 110.1 . . ?
O1A C3A H3AB 110.1 . . ?
H3AA C3A H3AB 108.4 . . ?
O1A C2A H2AA 110.2 . . ?
O1A C2A H2AB 110.2 . . ?
H2AA C2A H2AB 108.5 . . ?
C1A C2A O1A 107.5(11) . . ?
C1A C2A H2AA 110.2 . . ?
C1A C2A H2AB 110.2 . . ?
O3A C1A C2A 105.0(11) 5_666 . ?
O3A C1A H1AA 110.8 5_666 . ?
O3A C1A H1AB 110.8 5_666 . ?
C2A C1A H1AA 110.8 . . ?
C2A C1A H1AB 110.8 . . ?
H1AA C1A H1AB 108.8 . . ?
C1 O1 Na1 134.7(11) . . ?
C4 O1 Na1 107.3(9) . . ?
C4 O1 C1 108.9(10) . . ?
O1 C1 H1A 111.0 . . ?
O1 C1 H1B 111.0 . . ?
H1A C1 H1B 109.0 . . ?
C2 C1 O1 104.0(9) . . ?
C2 C1 H1A 111.0 . . ?
C2 C1 H1B 111.0 . . ?
C1 C2 H2A 110.6 . . ?
C1 C2 H2B 110.6 . . ?
C1 C2 C3 105.6(12) . . ?
H2A C2 H2B 108.8 . . ?
C3 C2 H2A 110.6 . . ?
C3 C2 H2B 110.6 . . ?
C2 C3 H3A 111.0 . . ?
C2 C3 H3B 111.0 . . ?
H3A C3 H3B 109.0 . . ?
C4 C3 C2 103.8(12) . . ?
C4 C3 H3A 111.0 . . ?
C4 C3 H3B 111.0 . . ?
Na1 C4 H4A 124.0 . . ?
Na1 C4 H4B 61.4 . . ?
O1 C4 Na1 48.5(7) . . ?
O1 C4 C3 108.8(12) . . ?
O1 C4 H4A 109.9 . . ?
O1 C4 H4B 109.9 . . ?
C3 C4 Na1 125.6(12) . . ?
C3 C4 H4A 109.9 . . ?
C3 C4 H4B 109.9 . . ?
H4A C4 H4B 108.3 . . ?
C2_1 C1_1 C9_1 131.8(11) . . ?
C6_1 C1_1 C2_1 118.6(9) . . ?
C6_1 C1_1 C9_1 109.6(8) . . ?
C1_1 C2_1 H2_1 120.8 . . ?
C1_1 C2_1 C3_1 118.5(15) . . ?
C3_1 C2_1 H2_1 120.8 . . ?
C2_1 C3_1 H3_1 119.2 . . ?
C4_1 C3_1 C2_1 121.6(17) . . ?
C4_1 C3_1 H3_1 119.2 . . ?
C3_1 C4_1 H4_1 120.5 . . ?
C5_1 C4_1 C3_1 119.0(8) . . ?
C5_1 C4_1 H4_1 120.5 . . ?
C4_1 C5_1 H5_1 121.5 . . ?
C6_1 C5_1 C4_1 116.9(16) . . ?
C6_1 C5_1 H5_1 121.5 . . ?
C1_1 C6_1 C5_1 125.4(13) . . ?
C1_1 C6_1 C7_1 110.5(9) . . ?
C5_1 C6_1 C7_1 124.1(12) . . ?
C6_1 C7_1 H7A_1 111.3 . . ?
C6_1 C7_1 H7B_1 111.3 . . ?
H7A_1 C7_1 H7B_1 109.2 . . ?
C8_1 C7_1 C6_1 102.1(8) . . ?
C8_1 C7_1 H7A_1 111.3 . . ?
C8_1 C7_1 H7B_1 111.3 . . ?
C9_1 C8_1 C7_1 109.7(8) . . ?
C10_1 C8_1 C7_1 130.5(13) . . ?
C10_1 C8_1 C9_1 119.8(12) . . ?
C8_1 C9_1 C1_1 108.1(9) . . ?
C13_1 C9_1 C1_1 131.1(10) . . ?
C13_1 C9_1 C8_1 120.8(9) . . ?
C8_1 C10_1 C11_1 121.7(12) . . ?
C8_1 C10_1 C15_1 131.8(13) . . ?
C11_1 C10_1 C15_1 106.5(11) . . ?
C10_1 C11_1 C16_1 110.5(9) . . ?
C12_1 C11_1 C10_1 117.7(12) . . ?
C12_1 C11_1 C16_1 131.8(9) . . ?
C11_1 C12_1 C17_1 131.7(12) . . ?
C13_1 C12_1 C11_1 120.3(12) . . ?
C13_1 C12_1 C17_1 108.0(12) . . ?
C9_1 C13_1 C12_1 119.8(10) . . ?
C9_1 C13_1 C19_1 131.2(12) . . ?
C12_1 C13_1 C19_1 109.1(12) . . ?
C11_1 C16_1 H16_1 127.8 . . ?
C14_1 C16_1 C11_1 104.4(8) . . ?
C14_1 C16_1 H16_1 127.8 . . ?
C13_1 C19_1 H19A_1 110.9 . . ?
C13_1 C19_1 H19B_1 110.9 . . ?
H19A_1 C19_1 H19B_1 109.0 . . ?
C18_1 C19_1 C13_1 104.1(9) . . ?
C18_1 C19_1 H19A_1 110.9 . . ?
C18_1 C19_1 H19B_1 110.9 . . ?
C15_1 C14_1 C16_1 112.6(11) . . ?
C23_1 C14_1 C16_1 128.3(12) . . ?
C23_1 C14_1 C15_1 119.0(10) . . ?
C14_1 C15_1 C10_1 106.0(12) . . ?
C20_1 C15_1 C10_1 131.3(13) . . ?
C20_1 C15_1 C14_1 122.5(11) . . ?
C15_1 C20_1 H20_1 121.4 . . ?
C15_1 C20_1 C21_1 117.3(11) . . ?
C21_1 C20_1 H20_1 121.4 . . ?
C20_1 C21_1 H21_1 120.0 . . ?
C22_1 C21_1 C20_1 120.0(11) . . ?
C22_1 C21_1 H21_1 120.0 . . ?
C21_1 C22_1 H22_1 119.0 . . ?
C23_1 C22_1 C21_1 122.0(12) . . ?
C23_1 C22_1 H22_1 119.0 . . ?
C14_1 C23_1 H23_1 120.5 . . ?
C22_1 C23_1 C14_1 119.1(12) . . ?
C22_1 C23_1 H23_1 120.5 . . ?
C27_1 C18_1 C19_1 129.3(8) . . ?
C27_1 C18_1 C17_1 120.0 . . ?
C17_1 C18_1 C19_1 110.7(8) . . ?
C18_1 C27_1 H27_1 120.0 . . ?
C18_1 C27_1 C26_1 120.0 . . ?
C26_1 C27_1 H27_1 120.0 . . ?
C27_1 C26_1 H26_1 120.0 . . ?
C25_1 C26_1 C27_1 120.0 . . ?
C25_1 C26_1 H26_1 120.0 . . ?
C26_1 C25_1 H25_1 120.0 . . ?
C24_1 C25_1 C26_1 120.0 . . ?
C24_1 C25_1 H25_1 120.0 . . ?
C25_1 C24_1 H24_1 120.0 . . ?
C25_1 C24_1 C17_1 120.0 . . ?
C17_1 C24_1 H24_1 120.0 . . ?
C18_1 C17_1 C12_1 108.2(9) . . ?
C24_1 C17_1 C12_1 131.8(9) . . ?
C24_1 C17_1 C18_1 120.0 . . ?
C2_2 O1_2 Na1 117.1(7) . . ?
C3_2 O1_2 Na1 119.1(7) . . ?
C3_2 O1_2 C2_2 112.0(10) . . ?
H1A_2 C1_2 H1B_2 108.0 . . ?
C2_2 C1_2 H1A_2 109.4 . . ?
C2_2 C1_2 H1B_2 109.4 . . ?
O3_2 C1_2 H1A_2 109.4 5_666 . ?
O3_2 C1_2 H1B_2 109.4 5_666 . ?
O3_2 C1_2 C2_2 111.1(10) 5_666 . ?
O1_2 C2_2 C1_2 107.3(10) . . ?
O1_2 C2_2 H2A_2 110.3 . . ?
O1_2 C2_2 H2B_2 110.3 . . ?
C1_2 C2_2 H2A_2 110.3 . . ?
C1_2 C2_2 H2B_2 110.3 . . ?
H2A_2 C2_2 H2B_2 108.5 . . ?
O1_2 C3_2 H3A_2 109.8 . . ?
O1_2 C3_2 H3B_2 109.8 . . ?
O1_2 C3_2 C4_2 109.6(10) . . ?
H3A_2 C3_2 H3B_2 108.2 . . ?
C4_2 C3_2 H3A_2 109.8 . . ?
C4_2 C3_2 H3B_2 109.8 . . ?
C3_2 C4_2 H4A_2 109.5 . . ?
C3_2 C4_2 H4B_2 109.5 . . ?
H4A_2 C4_2 H4B_2 108.1 . . ?
O2_2 C4_2 C3_2 110.8(10) . . ?
O2_2 C4_2 H4A_2 109.5 . . ?
O2_2 C4_2 H4B_2 109.5 . . ?
H5A_2 C5_2 H5B_2 108.2 . . ?
C6_2 C5_2 H5A_2 109.7 . . ?
C6_2 C5_2 H5B_2 109.7 . . ?
O2_2 C5_2 H5A_2 109.7 . . ?
O2_2 C5_2 H5B_2 109.7 . . ?
O2_2 C5_2 C6_2 110.0(10) . . ?
C5_2 C6_2 H6A_2 109.3 . . ?
C5_2 C6_2 H6B_2 109.3 . . ?
H6A_2 C6_2 H6B_2 107.9 . . ?
O3_2 C6_2 C5_2 111.7(10) . . ?
O3_2 C6_2 H6A_2 109.3 . . ?
O3_2 C6_2 H6B_2 109.3 . . ?
C4_2 O2_2 Na1 119.6(8) . . ?
C5_2 O2_2 Na1 116.7(8) . . ?
C5_2 O2_2 C4_2 110.5(11) . . ?
C1_2 O3_2 Na1 112.7(7) 5_666 . ?
C6_2 O3_2 Na1 117.4(8) . . ?
C6_2 O3_2 C1_2 113.9(12) . 5_666 ?
C1_3 O1_3 Na1 119.3(5) . . ?
C4_3 O1_3 Na1 134.3(5) . . ?
C4_3 O1_3 C1_3 106.2(6) . . ?
O1_3 C1_3 H1A_3 110.1 . . ?
O1_3 C1_3 H1B_3 110.1 . . ?
H1A_3 C1_3 H1B_3 108.4 . . ?
C2_3 C1_3 O1_3 107.9(7) . . ?
C2_3 C1_3 H1A_3 110.1 . . ?
C2_3 C1_3 H1B_3 110.1 . . ?
C1_3 C2_3 H2A_3 110.9 . . ?
C1_3 C2_3 H2B_3 110.9 . . ?
C1_3 C2_3 C3_3 104.4(8) . . ?
H2A_3 C2_3 H2B_3 108.9 . . ?
C3_3 C2_3 H2A_3 110.9 . . ?
C3_3 C2_3 H2B_3 110.9 . . ?
C2_3 C3_3 H3A_3 110.7 . . ?
C2_3 C3_3 H3B_3 110.7 . . ?
C2_3 C3_3 C4_3 105.2(8) . . ?
H3A_3 C3_3 H3B_3 108.8 . . ?
C4_3 C3_3 H3A_3 110.7 . . ?
C4_3 C3_3 H3B_3 110.7 . . ?
O1_3 C4_3 C3_3 105.4(7) . . ?
O1_3 C4_3 H4A_3 110.7 . . ?
O1_3 C4_3 H4B_3 110.7 . . ?
C3_3 C4_3 H4A_3 110.7 . . ?
C3_3 C4_3 H4B_3 110.7 . . ?
H4A_3 C4_3 H4B_3 108.8 . . ?

loop_
_geom_torsion_atom_site_label_1
_geom_torsion_atom_site_label_2
_geom_torsion_atom_site_label_3
_geom_torsion_atom_site_label_4
_geom_torsion
_geom_torsion_site_symmetry_1
_geom_torsion_site_symmetry_2
_geom_torsion_site_symmetry_3
_geom_torsion_site_symmetry_4
_geom_torsion_publ_flag
Na1 O3A C6A C5A -48.6(12) . . . . ?
Na1 O2A C4A C3A 41.0(13) . . . . ?
Na1 O1A C3A C4A 49.0(14) . . . . ?
Na1 O1A C2A C1A -50.1(10) . . . . ?
Na1 O1 C1 C2 112.2(14) . . . . ?
Na1 O1 C4 C3 -121.4(12) . . . . ?
Na1 O1_2 C2_2 C1_2 -39.9(12) . . . . ?
Na1 O1_2 C3_2 C4_2 44.1(11) . . . . ?
Na1 O1_3 C1_3 C2_3 149.9(7) . . . . ?
Na1 O1_3 C4_3 C3_3 -141.4(9) . . . . ?
O3A C6A C5A O2A 62.5(14) . . . . ?
C6A C5A O2A Na1 -46.0(13) . . . . ?
C6A C5A O2A C4A 172.5(10) . . . . ?
C5A O2A C4A C3A -178.5(11) . . . . ?
O2A C4A C3A O1A -55.4(13) . . . . ?
O1A C2A C1A O3A 69.5(14) . . . 5_666 ?
C3A O1A C2A C1A 173.4(11) . . . . ?
C2A O1A C3A C4A 179.5(10) . . . . ?
C1A O3A C6A C5A 178.0(13) 5_666 . . . ?
O1 C1 C2 C3 15(2) . . . . ?
C1 O1 C4 Na1 152.2(17) . . . . ?
C1 O1 C4 C3 31(2) . . . . ?
C1 C2 C3 C4 1(2) . . . . ?
C2 C3 C4 Na1 -72.0(17) . . . . ?
C2 C3 C4 O1 -20(2) . . . . ?
C4 O1 C1 C2 -29(2) . . . . ?
C1_1 C2_1 C3_1 C4_1 0(2) . . . . ?
C1_1 C6_1 C7_1 C8_1 0.8(10) . . . . ?
C1_1 C9_1 C13_1 C12_1 -179.3(13) . . . . ?
C1_1 C9_1 C13_1 C19_1 1(2) . . . . ?
C2_1 C1_1 C6_1 C5_1 1(2) . . . . ?
C2_1 C1_1 C6_1 C7_1 -178.9(9) . . . . ?
C2_1 C1_1 C9_1 C8_1 178.0(13) . . . . ?
C2_1 C1_1 C9_1 C13_1 -5(3) . . . . ?
C2_1 C3_1 C4_1 C5_1 1(4) . . . . ?
C3_1 C4_1 C5_1 C6_1 -1(3) . . . . ?
C4_1 C5_1 C6_1 C1_1 0(2) . . . . ?
C4_1 C5_1 C6_1 C7_1 -180.0(16) . . . . ?
C5_1 C6_1 C7_1 C8_1 -179.2(14) . . . . ?
C6_1 C1_1 C2_1 C3_1 -1(2) . . . . ?
C6_1 C1_1 C9_1 C8_1 -0.4(14) . . . . ?
C6_1 C1_1 C9_1 C13_1 176.7(15) . . . . ?
C6_1 C7_1 C8_1 C9_1 -1.0(11) . . . . ?
C6_1 C7_1 C8_1 C10_1 -179.9(12) . . . . ?
C7_1 C8_1 C9_1 C1_1 0.9(14) . . . . ?
C7_1 C8_1 C9_1 C13_1 -176.5(11) . . . . ?
C7_1 C8_1 C10_1 C11_1 177.8(10) . . . . ?
C7_1 C8_1 C10_1 C15_1 -4(2) . . . . ?
C8_1 C9_1 C13_1 C12_1 -3(2) . . . . ?
C8_1 C9_1 C13_1 C19_1 177.6(9) . . . . ?
C8_1 C10_1 C11_1 C12_1 -0.5(15) . . . . ?
C8_1 C10_1 C11_1 C16_1 179.9(9) . . . . ?
C8_1 C10_1 C15_1 C14_1 -178.4(12) . . . . ?
C8_1 C10_1 C15_1 C20_1 -3(2) . . . . ?
C9_1 C1_1 C2_1 C3_1 -179.4(15) . . . . ?
C9_1 C1_1 C6_1 C5_1 179.7(15) . . . . ?
C9_1 C1_1 C6_1 C7_1 -0.3(12) . . . . ?
C9_1 C8_1 C10_1 C11_1 -1.0(17) . . . . ?
C9_1 C8_1 C10_1 C15_1 177.5(11) . . . . ?
C9_1 C13_1 C19_1 C18_1 -178.5(13) . . . . ?
C10_1 C8_1 C9_1 C1_1 179.9(11) . . . . ?
C10_1 C8_1 C9_1 C13_1 2(2) . . . . ?
C10_1 C11_1 C12_1 C13_1 0.4(12) . . . . ?
C10_1 C11_1 C12_1 C17_1 -176.1(11) . . . . ?
C10_1 C11_1 C16_1 C14_1 -2.0(11) . . . . ?
C10_1 C15_1 C20_1 C21_1 -176.3(10) . . . . ?
C11_1 C10_1 C15_1 C14_1 0.2(11) . . . . ?
C11_1 C10_1 C15_1 C20_1 175.2(11) . . . . ?
C11_1 C12_1 C13_1 C9_1 1.0(16) . . . . ?
C11_1 C12_1 C13_1 C19_1 -179.0(7) . . . . ?
C11_1 C12_1 C17_1 C18_1 178.0(8) . . . . ?
C11_1 C12_1 C17_1 C24_1 -2.4(15) . . . . ?
C11_1 C16_1 C14_1 C15_1 2.2(11) . . . . ?
C11_1 C16_1 C14_1 C23_1 -177.4(12) . . . . ?
C12_1 C11_1 C16_1 C14_1 178.5(9) . . . . ?
C12_1 C13_1 C19_1 C18_1 1.6(11) . . . . ?
C13_1 C12_1 C17_1 C18_1 1.1(10) . . . . ?
C13_1 C12_1 C17_1 C24_1 -179.3(9) . . . . ?
C13_1 C19_1 C18_1 C27_1 179.4(8) . . . . ?
C13_1 C19_1 C18_1 C17_1 -1.0(8) . . . . ?
C16_1 C11_1 C12_1 C13_1 179.9(12) . . . . ?
C16_1 C11_1 C12_1 C17_1 3.3(14) . . . . ?
C16_1 C14_1 C15_1 C10_1 -1.5(12) . . . . ?
C16_1 C14_1 C15_1 C20_1 -177.1(9) . . . . ?
C16_1 C14_1 C23_1 C22_1 177.0(11) . . . . ?
C19_1 C18_1 C27_1 C26_1 179.6(10) . . . . ?
C19_1 C18_1 C17_1 C12_1 -0.1(7) . . . . ?
C19_1 C18_1 C17_1 C24_1 -179.7(8) . . . . ?
C14_1 C15_1 C20_1 C21_1 -2.1(15) . . . . ?
C15_1 C10_1 C11_1 C12_1 -179.3(7) . . . . ?
C15_1 C10_1 C11_1 C16_1 1.1(11) . . . . ?
C15_1 C14_1 C23_1 C22_1 -2.5(15) . . . . ?
C15_1 C20_1 C21_1 C22_1 1.6(15) . . . . ?
C20_1 C21_1 C22_1 C23_1 -1.7(15) . . . . ?
C21_1 C22_1 C23_1 C14_1 2.2(15) . . . . ?
C23_1 C14_1 C15_1 C10_1 178.1(11) . . . . ?
C23_1 C14_1 C15_1 C20_1 2.5(15) . . . . ?
C18_1 C27_1 C26_1 C25_1 0.0 . . . . ?
C27_1 C18_1 C17_1 C12_1 179.7(8) . . . . ?
C27_1 C18_1 C17_1 C24_1 0.0 . . . . ?
C27_1 C26_1 C25_1 C24_1 0.0 . . . . ?
C26_1 C25_1 C24_1 C17_1 0.0 . . . . ?
C25_1 C24_1 C17_1 C12_1 -179.6(10) . . . . ?
C25_1 C24_1 C17_1 C18_1 0.0 . . . . ?
C17_1 C12_1 C13_1 C9_1 178.4(11) . . . . ?
C17_1 C12_1 C13_1 C19_1 -1.7(12) . . . . ?
C17_1 C18_1 C27_1 C26_1 0.0 . . . . ?
O1_2 C3_2 C4_2 O2_2 -52.9(13) . . . . ?
C2_2 O1_2 C3_2 C4_2 -174.0(9) . . . . ?
C3_2 O1_2 C2_2 C1_2 177.3(9) . . . . ?
C3_2 C4_2 O2_2 Na1 37.6(13) . . . . ?
C3_2 C4_2 O2_2 C5_2 177.5(10) . . . . ?
C5_2 C6_2 O3_2 Na1 -37.9(13) . . . . ?
C5_2 C6_2 O3_2 C1_2 -172.7(11) . . . 5_666 ?
C6_2 C5_2 O2_2 Na1 -45.3(10) . . . . ?
C6_2 C5_2 O2_2 C4_2 173.6(10) . . . . ?
O2_2 C5_2 C6_2 O3_2 55.9(13) . . . . ?
O3_2 C1_2 C2_2 O1_2 62.9(13) 5_666 . . . ?
O1_3 C1_3 C2_3 C3_3 6.5(12) . . . . ?
C1_3 O1_3 C4_3 C3_3 33.6(12) . . . . ?
C1_3 C2_3 C3_3 C4_3 12.9(12) . . . . ?
C2_3 C3_3 C4_3 O1_3 -29.6(12) . . . . ?
C4_3 O1_3 C1_3 C2_3 -26.0(13) . . . . ?

_smtbx_masks_special_details     ?
loop_
_smtbx_masks_void_nr
_smtbx_masks_void_average_x
_smtbx_masks_void_average_y
_smtbx_masks_void_average_z
_smtbx_masks_void_volume
_smtbx_masks_void_count_electrons
_smtbx_masks_void_content
1 0.250 -0.675 0.750 541.3 160.8 '4 C4H8O'
2 0.750 -0.114 0.250 541.3 160.8 '4 C4H8O'

_smtbx_masks_void_probe_radius   1.2
_smtbx_masks_void_truncation_radius 1.2
_shelx_res_file                  
;
TITL Pnna_a.res in Pnna
    pnna_a.res
    created by SHELXL-2019/2 at 10:12:12 on 12-Dec-2022
REM Old TITL Pnna in Pnna
REM SHELXT solution in Pnna: R1 0.421, Rweak 0.051, Alpha 0.086
REM <I/s> 0.506 for 445 systematic absences, Orientation as input
REM Formula found by SHELXT: C48 N15 Na O2
REM Restraints for Fragment mulrm, GYM from: ShelXle DSR GUI. Please cite
REM https://doi.org/10.1107/S1600576718004508
CELL 1.54178 16.8733 15.5281 19.2855 90 90 90
ZERR 4 0.0006 0.0006 0.0007 0 0 0
LATT 1
SYMM 0.5-X,-Y,+Z
SYMM 0.5-X,0.5+Y,0.5-Z
SYMM +X,0.5-Y,0.5-Z
SFAC C H Na O
UNIT 220 292 4 40
EQIV $1 1-X,1-Y,1-Z
SADI O1_3 C1_3 O1 C1
SADI O1_3 C4_3 O1 C4
SADI C1_3 C2_3 C1 C2
SADI C2_3 C3_3 C2 C3
SADI C3_3 C4_3 C3 C4
SADI 0.04 O1_3 C2_3 O1 C2
SADI 0.04 O1_3 C3_3 O1 C3
SADI 0.04 C1_3 C3_3 C1 C3
SADI 0.04 C1_3 C4_3 C1 C4
SADI 0.04 C2_3 C4_3 C2 C4
SIMU 0.01 0.02 2 O1_3 O1 O3A O2A O1_2 O3_2 C1_3 C4_3 C1 C4 C6A C5A C4A C2_2 =
 C3_2 C6_2 C2_3 C3_3 C2 C3 C3A C1_2 C4_2 C5_2 O1A O2_2 C2A C1A C6_1 C1_1 =
 C2_1 C9_1 C3_1 C5_1 C7_1 C8_1 C13_1 C4_1 C10_1 C12_1 C19_1 C11_1 C15_1 =
 C17_1 C18_1 C16_1 C14_1 C20_1 C24_1 C27_1 C23_1 C21_1 C25_1 C26_1 C22_1
SAME_THF 0.02 0.04 O1 > C4
SAME_CYM 0.02 0.04 C1 > C27

L.S. 20
PLAN  80
SIZE 0.05 0.09 0.16
TEMP -133(2)
CONF
FREE Na1 C6A_$1
FREE Na1 C6A
FREE_2 C1 C6
LIST 4
MORE -1
BOND $H
ABIN
fmap 2
acta
OMIT 0 2 0
OMIT 1 0 1
OMIT 2 0 0
REM <olex2.extras>
REM <HklSrc "%.\\Pnna_a.hkl">
REM </olex2.extras>

WGHT    0.125000    0.896400
FVAR       0.26581   0.53666   0.60778
NA1   3    0.500000    0.500000    0.500000    10.50000    0.09956    0.14335 =
         0.06197    0.00401    0.01432    0.00125
PART 2
O3A   4    0.622832    0.491390    0.586990   -21.00000    0.13253    0.13744 =
         0.06401    0.00810   -0.00862   -0.00190
C6A   1    0.632336    0.565976    0.629517   -21.00000    0.13725    0.13603 =
         0.08268   -0.01389   -0.00407   -0.01316
AFIX  23
H6AA  2    0.684066    0.563545    0.653660   -21.00000   -1.20000
H6AB  2    0.589961    0.567734    0.664995   -21.00000   -1.20000
AFIX   0
C5A   1    0.628099    0.650656    0.582302   -21.00000    0.13977    0.11254 =
         0.09021   -0.00817    0.00263   -0.02562
AFIX  23
H5AA  2    0.636698    0.702948    0.610688   -21.00000   -1.20000
H5AB  2    0.668809    0.648667    0.545370   -21.00000   -1.20000
AFIX   0
O2A   4    0.555571    0.650743    0.554961   -21.00000    0.14530    0.10279 =
         0.10553   -0.00463    0.01905   -0.01455
C4A   1    0.542816    0.732699    0.518095   -21.00000    0.15305    0.08900 =
         0.10507    0.00568    0.02174   -0.01121
AFIX  23
H4AA  2    0.549615    0.781769    0.550325   -21.00000   -1.20000
H4AB  2    0.581625    0.738792    0.479909   -21.00000   -1.20000
AFIX   0
O1A   4    0.453931    0.661555    0.451412   -21.00000    0.13823    0.10203 =
         0.10696    0.02324    0.01575    0.02571
C3A   1    0.461894    0.731768    0.490305   -21.00000    0.14612    0.08334 =
         0.11258    0.01864    0.01590    0.00465
AFIX  23
H3AA  2    0.422990    0.730901    0.528724   -21.00000   -1.20000
H3AB  2    0.452400    0.783960    0.462016   -21.00000   -1.20000
AFIX   0
C2A   1    0.371525    0.655606    0.421271   -21.00000    0.12752    0.11747 =
         0.10944    0.03350    0.00056    0.03638
AFIX  23
H2AA  2    0.332216    0.646394    0.458651   -21.00000   -1.20000
H2AB  2    0.357988    0.709568    0.396631   -21.00000   -1.20000
AFIX   0
C1A   1    0.370687    0.580831    0.371626   -21.00000    0.11913    0.12253 =
         0.09300    0.03182   -0.00851    0.02951
AFIX  23
H1AA  2    0.320659    0.579659    0.344822   -21.00000   -1.20000
H1AB  2    0.415749    0.584483    0.338882   -21.00000   -1.20000
AFIX   0
O1    4    0.402959    0.475335    0.585111   -31.00000    0.15844    0.09736 =
         0.08613    0.01179    0.03550    0.00163
C1    1    0.400811    0.428073    0.651108   -31.00000    0.14727    0.09318 =
         0.08044    0.01532    0.02463   -0.00132
AFIX  23
H1A   2    0.355196    0.388015    0.652570   -31.00000   -1.20000
H1B   2    0.450282    0.394929    0.658149   -31.00000   -1.20000
AFIX   0
C2    1    0.392674    0.495315    0.703241   -31.00000    0.15327    0.09668 =
         0.08986    0.00738    0.01197   -0.00367
AFIX  23
H2A   2    0.443539    0.504659    0.727696   -31.00000   -1.20000
H2B   2    0.351708    0.479542    0.737726   -31.00000   -1.20000
AFIX   0
C3    1    0.368681    0.574811    0.664150   -31.00000    0.16204    0.10050 =
         0.10121   -0.00515    0.01047   -0.00494
AFIX  23
H3A   2    0.317047    0.596867    0.680850   -31.00000   -1.20000
H3B   2    0.409037    0.620690    0.669038   -31.00000   -1.20000
AFIX   0
C4    1    0.362976    0.545429    0.591718   -31.00000    0.16436    0.10857 =
         0.10087    0.00413    0.02512    0.00188
AFIX  23
H4A   2    0.306825    0.535107    0.579366   -31.00000   -1.20000
H4B   2    0.384348    0.590104    0.560229   -31.00000   -1.20000
AFIX   0

RESI CYM 1
PART -1
C1    1    0.663241    0.732888    0.759719    10.50000    0.09634    0.06358 =
         0.06697   -0.00682    0.00688   -0.00783
C2    1    0.611354    0.676292    0.791423    10.50000    0.09949    0.06775 =
         0.07270   -0.00702    0.00661   -0.01510
AFIX  43
H2    2    0.630585    0.628833    0.817562    10.50000   -1.20000
AFIX   0
C3    1    0.528900    0.690687    0.784040    10.50000    0.09115    0.08193 =
         0.08157    0.00387    0.01463   -0.00970
AFIX  43
H3    2    0.492727    0.652344    0.805761    10.50000   -1.20000
AFIX   0
C4    1    0.499121    0.760731    0.745129    10.50000    0.09367    0.08026 =
         0.09141    0.00713    0.00444    0.00309
AFIX  43
H4    2    0.443636    0.769910    0.741217    10.50000   -1.20000
AFIX   0
C5    1    0.552637    0.816309    0.712480    10.50000    0.09697    0.07800 =
         0.08003    0.00422    0.01094   -0.00404
AFIX  43
H5    2    0.535011    0.863591    0.685288    10.50000   -1.20000
AFIX   0
C6    1    0.632792    0.799148    0.721669    10.50000    0.09273    0.06969 =
         0.06642   -0.00601    0.01052   -0.00469
C7    1    0.698809    0.852395    0.690286    10.50000    0.09408    0.06771 =
         0.07390   -0.01189    0.00605   -0.00373
AFIX  23
H7A   2    0.695799    0.852677    0.639020    10.50000   -1.20000
H7B   2    0.697487    0.912449    0.707484    10.50000   -1.20000
AFIX   0
C8    1    0.772007    0.805525    0.715433    10.50000    0.08961    0.06254 =
         0.06034   -0.01652    0.00699   -0.00547
C9    1    0.749691    0.735518    0.756960    10.50000    0.08617    0.06067 =
         0.06699   -0.00875    0.00753   -0.00764
C10   1    0.850805    0.822486    0.704465    10.50000    0.09361    0.06430 =
         0.05760   -0.01317    0.00241   -0.00352
C11   1    0.911811    0.770986    0.735363    10.50000    0.09577    0.07079 =
         0.06288   -0.01508   -0.00577   -0.00248
C12   1    0.888022    0.701545    0.778582    10.50000    0.09517    0.06701 =
         0.06128   -0.01289   -0.01022    0.00623
C13   1    0.806778    0.684625    0.789602    10.50000    0.09859    0.06134 =
         0.06070   -0.01283   -0.00211   -0.00657
C16   1    0.989307    0.802495    0.715452    10.50000    0.08696    0.09010 =
         0.06731   -0.02450   -0.00554   -0.00543
AFIX  43
H16   2    1.039585    0.781328    0.729630    10.50000   -1.20000
AFIX   0
C19   1    0.798810    0.610290    0.837298    10.50000    0.12055    0.07455 =
         0.06160   -0.01058   -0.00825   -0.00483
AFIX  23
H19A  2    0.768884    0.626557    0.879465    10.50000   -1.20000
H19B  2    0.771417    0.561706    0.814266    10.50000   -1.20000
AFIX   0
C14   1    0.972930    0.873088    0.669354    10.50000    0.09297    0.09154 =
         0.07259   -0.01536    0.00239   -0.01440
C15   1    0.891550    0.888800    0.661799    10.50000    0.08744    0.06923 =
         0.06538   -0.01928    0.00405   -0.00517
C20   1    0.862341    0.950681    0.617927    10.50000    0.09883    0.08012 =
         0.06816   -0.01793    0.01305   -0.00670
AFIX  43
H20   2    0.806949    0.959175    0.612352    10.50000   -1.20000
AFIX   0
C21   1    0.917924    1.001179    0.581436    10.50000    0.10840    0.08852 =
         0.07102   -0.00664    0.02434   -0.01932
AFIX  43
H21   2    0.900235    1.045718    0.551419    10.50000   -1.20000
AFIX   0
C22   1    0.998841    0.985747    0.589406    10.50000    0.11733    0.10966 =
         0.08429   -0.01215    0.01679   -0.02540
AFIX  43
H22   2    1.035472    1.019253    0.563491    10.50000   -1.20000
AFIX   0
C23   1    1.026780    0.924436    0.632975    10.50000    0.11363    0.11894 =
         0.08815   -0.01513    0.00943   -0.02661
AFIX  43
H23   2    1.082211    0.916445    0.638726    10.50000   -1.20000
AFIX  66
C18   1    0.880440    0.587523    0.854407    10.50000    0.12129    0.08431 =
         0.06445   -0.01463   -0.01966    0.00263
C27   1    0.908669    0.522878    0.897715    10.50000    0.13244    0.09302 =
         0.07293   -0.01521   -0.01957    0.00588
AFIX  43
H27   2    0.872517    0.486215    0.921265    10.50000   -1.20000
AFIX  65
C26   1    0.989795    0.511878    0.906566    10.50000    0.13336    0.10465 =
         0.07623   -0.02469   -0.02706    0.01834
AFIX  43
H26   2    1.009088    0.467696    0.936165    10.50000   -1.20000
AFIX  65
C25   1    1.042692    0.565521    0.872108    10.50000    0.12023    0.10407 =
         0.07654   -0.02109   -0.02371    0.03084
AFIX  43
H25   2    1.098137    0.558002    0.878157    10.50000   -1.20000
AFIX  65
C24   1    1.014464    0.630166    0.828800    10.50000    0.11797    0.09416 =
         0.06579   -0.01352   -0.02308    0.02084
AFIX  43
H24   2    1.050617    0.666828    0.805250    10.50000   -1.20000
AFIX  65
C17   1    0.933338    0.641167    0.819949    10.50000    0.11421    0.07946 =
         0.05814   -0.01755   -0.01449    0.00642
AFIX   0

RESI  2
PART 1
O1    4    0.426848    0.631192    0.429150    21.00000    0.11017    0.11337 =
         0.10105    0.03040   -0.00299    0.02326
C1    1    0.366101    0.523720    0.361222    21.00000    0.11553    0.15795 =
         0.08525    0.01852   -0.01896    0.01126
AFIX  23
H1A   2    0.318683    0.509255    0.333323    21.00000   -1.20000
H1B   2    0.412426    0.525034    0.329736    21.00000   -1.20000
AFIX   0
C2    1    0.355304    0.610809    0.393597    21.00000    0.11401    0.12777 =
         0.09721    0.02766   -0.01471    0.02509
AFIX  23
H2A   2    0.344312    0.654433    0.357417    21.00000   -1.20000
H2B   2    0.310244    0.609853    0.426465    21.00000   -1.20000
AFIX   0
C3    1    0.424438    0.710059    0.457641    21.00000    0.13521    0.09826 =
         0.11705    0.02790    0.01326    0.02405
AFIX  23
H3A   2    0.383722    0.711643    0.494580    21.00000   -1.20000
H3B   2    0.409969    0.753074    0.421928    21.00000   -1.20000
AFIX   0
C4    1    0.506179    0.732258    0.488453    21.00000    0.13892    0.08859 =
         0.11619    0.01181    0.01578    0.00046
AFIX  23
H4A   2    0.545115    0.739353    0.450478    21.00000   -1.20000
H4B   2    0.502781    0.787443    0.513987    21.00000   -1.20000
AFIX   0
C5    1    0.602032    0.687606    0.555679    21.00000    0.14120    0.10510 =
         0.10304   -0.02131    0.01996   -0.02481
AFIX  23
H5A   2    0.602373    0.746134    0.576033    21.00000   -1.20000
H5B   2    0.640903    0.686300    0.517241    21.00000   -1.20000
AFIX   0
C6    1    0.626387    0.619132    0.613075    21.00000    0.13786    0.11940 =
         0.09477   -0.01041    0.00405   -0.02811
AFIX  23
H6A   2    0.681081    0.631145    0.628940    21.00000   -1.20000
H6B   2    0.590604    0.624892    0.653492    21.00000   -1.20000
AFIX   0
O2    4    0.530803    0.669894    0.531632    21.00000    0.14694    0.10070 =
         0.10472   -0.00125    0.01211   -0.02021
O3    4    0.622499    0.538732    0.588832    21.00000    0.12474    0.13099 =
         0.07706   -0.01530   -0.00241   -0.02364

RESI THF 3
O1    4    0.413918    0.511355    0.591405    31.00000    0.14343    0.09889 =
         0.09445   -0.01860    0.04618   -0.00915
C1    1    0.369518    0.434775    0.614180    31.00000    0.15621    0.10791 =
         0.11328   -0.01052    0.03899   -0.01781
AFIX  23
H1A   2    0.318585    0.430868    0.588892    31.00000   -1.20000
H1B   2    0.400538    0.381978    0.604620    31.00000   -1.20000
AFIX   0
C2    1    0.355141    0.443032    0.688164    31.00000    0.14701    0.10906 =
         0.10328    0.01845    0.00897   -0.01133
AFIX  23
H2A   2    0.384810    0.398731    0.714413    31.00000   -1.20000
H2B   2    0.297971    0.437208    0.698712    31.00000   -1.20000
AFIX   0
C3    1    0.383843    0.530432    0.705498    31.00000    0.16028    0.10674 =
         0.08370    0.00424    0.01953   -0.01581
AFIX  23
H3A   2    0.434408    0.527463    0.731427    31.00000   -1.20000
H3B   2    0.344357    0.561596    0.733994    31.00000   -1.20000
AFIX   0
C4    1    0.395503    0.574747    0.636605    31.00000    0.14760    0.09022 =
         0.07554   -0.00841    0.04322   -0.00799
AFIX  23
H4A   2    0.346400    0.604673    0.622152    31.00000   -1.20000
H4B   2    0.438989    0.617401    0.639455    31.00000   -1.20000
AFIX   0
HKLF 4


REM  Pnna_a.res in Pnna
REM wR2 = 0.2714, GooF = S = 1.040, Restrained GooF = 1.047 for all data
REM R1 = 0.0738 for 1928 Fo > 4sig(Fo) and 0.1277 for all 4152 data
REM 492 parameters refined using 622 restraints

END

WGHT      0.1247      0.9009

REM Highest difference peak  0.192,  deepest hole -0.184,  1-sigma level  0.033
Q1    1   0.3320  0.4750  0.5866  11.00000  0.05    0.19
Q2    1   0.4922  0.5217  0.7161  11.00000  0.05    0.14
Q3    1   0.4846  0.7042  0.4012  11.00000  0.05    0.12
Q4    1   0.3299  0.5545  0.6937  11.00000  0.05    0.12
Q5    1   0.6787  0.6151  0.5661  11.00000  0.05    0.12
Q6    1   0.4870  0.5266  0.6744  11.00000  0.05    0.11
Q7    1   0.4565  0.4615  0.6667  11.00000  0.05    0.11
Q8    1   0.5411  0.5489  0.6677  11.00000  0.05    0.11
Q9    1   0.4880  0.5112  0.4404  11.00000  0.05    0.10
Q10   1   0.5644  0.5242  0.6239  11.00000  0.05    0.10
Q11   1   0.7216  0.9180  0.6389  11.00000  0.05    0.10
Q12   1   0.3892  0.4159  0.5570  11.00000  0.05    0.10
Q13   1   0.3905  0.6331  0.4804  11.00000  0.05    0.09
Q14   1   0.9980  0.9774  0.6441  11.00000  0.05    0.09
Q15   1   0.5966  0.6040  0.8495  11.00000  0.05    0.09
Q16   1   0.9974  0.8315  0.7715  11.00000  0.05    0.09
Q17   1   0.3576  0.8363  0.4903  11.00000  0.05    0.09
Q18   1   0.4696  0.5787  0.3468  11.00000  0.05    0.09
Q19   1   0.4384  0.6647  0.3650  11.00000  0.05    0.09
Q20   1   0.4569  0.3457  0.6454  11.00000  0.05    0.09
Q21   1   0.9498  0.7500  0.7500  10.50000  0.05    0.08
Q22   1   0.4055  0.5472  0.8100  11.00000  0.05    0.08
Q23   1   0.8960  0.7500  0.7500  10.50000  0.05    0.08
Q24   1   1.1101  1.1013  0.5281  11.00000  0.05    0.08
Q25   1   0.5308  0.6026  0.6351  11.00000  0.05    0.08
Q26   1   0.7802  0.6082  1.0305  11.00000  0.05    0.08
Q27   1   0.4322  0.6346  0.6215  11.00000  0.05    0.08
Q28   1   0.7690  0.8208  0.7024  11.00000  0.05    0.08
Q29   1   1.0267  0.7234  0.7019  11.00000  0.05    0.08
Q30   1   0.5102  0.8696  0.6817  11.00000  0.05    0.08
Q31   1   0.6261  0.6717  0.8064  11.00000  0.05    0.08
Q32   1   0.8779  0.5853  0.9728  11.00000  0.05    0.08
Q33   1   0.4685  0.5782  0.7798  11.00000  0.05    0.08
Q34   1   0.5134  0.9126  0.6379  11.00000  0.05    0.08
Q35   1   0.5187  0.6609  0.6977  11.00000  0.05    0.08
Q36   1   0.8021  0.4777  0.9540  11.00000  0.05    0.07
Q37   1   0.5357  0.7150  0.6904  11.00000  0.05    0.07
Q38   1   0.5016  0.4633  0.6043  11.00000  0.05    0.07
Q39   1   0.6477  0.8263  0.6273  11.00000  0.05    0.07
Q40   1   0.7766  0.9530  0.6080  11.00000  0.05    0.07
Q41   1   0.2515  0.8121  0.5304  11.00000  0.05    0.07
Q42   1   0.6082  0.6637  0.5974  11.00000  0.05    0.07
Q43   1   0.7119  0.9202  0.7686  11.00000  0.05    0.07
Q44   1   0.3908  0.7992  0.5677  11.00000  0.05    0.07
Q45   1   0.4661  0.5957  0.6517  11.00000  0.05    0.07
Q46   1   0.3999  0.7834  0.6468  11.00000  0.05    0.07
Q47   1   0.7467  0.6985  0.9643  11.00000  0.05    0.07
Q48   1   0.5704  0.9108  0.7185  11.00000  0.05    0.07
Q49   1   0.5071  0.7569  0.8427  11.00000  0.05    0.07
Q50   1   0.3938  0.8196  0.5892  11.00000  0.05    0.07
Q51   1   0.8127  0.9193  0.5160  11.00000  0.05    0.07
Q52   1   1.1257  1.0267  0.5806  11.00000  0.05    0.07
Q53   1   0.2500  0.5000  0.4947  10.50000  0.05    0.07
Q54   1   0.8591  1.1359  0.5255  11.00000  0.05    0.07
Q55   1   0.8698  0.6947  0.7857  11.00000  0.05    0.07
Q56   1   0.8336  1.1145  0.5296  11.00000  0.05    0.07
Q57   1   0.5448  0.6807  0.6228  11.00000  0.05    0.07
Q58   1   0.3234  0.7084  0.6506  11.00000  0.05    0.07
Q59   1   0.7507  0.9353  0.5505  11.00000  0.05    0.07
Q60   1   1.0792  1.1041  0.5939  11.00000  0.05    0.07
Q61   1   0.9227  0.7668  0.7105  11.00000  0.05    0.07
Q62   1   0.5113  0.7474  0.4369  11.00000  0.05    0.07
Q63   1   0.6938  0.8414  0.5507  11.00000  0.05    0.07
Q64   1   1.0077  0.7789  0.6727  11.00000  0.05    0.07
Q65   1   1.0051  0.5433  0.7885  11.00000  0.05    0.07
Q66   1   0.8789  0.8357  0.6991  11.00000  0.05    0.07
Q67   1   0.5971  0.4793  0.5233  11.00000  0.05    0.07
Q68   1   0.4808  0.4703  0.7812  11.00000  0.05    0.06
Q69   1   0.4897  0.4462  0.4518  11.00000  0.05    0.06
Q70   1   0.4740  0.5619  0.6140  11.00000  0.05    0.06
Q71   1   0.3816  0.6461  0.8082  11.00000  0.05    0.06
Q72   1   0.8471  0.7966  0.6413  11.00000  0.05    0.06
Q73   1   0.2947  0.7637  0.4519  11.00000  0.05    0.06
Q74   1   0.7776  0.4676  0.9956  11.00000  0.05    0.06
Q75   1   0.3921  0.7021  0.4294  11.00000  0.05    0.06
Q76   1   0.5891  0.5388  0.8069  11.00000  0.05    0.06
Q77   1   0.2500  0.5000  0.6719  10.50000  0.05    0.06
Q78   1   1.0037  0.4253  0.9395  11.00000  0.05    0.06
Q79   1   1.2285  0.5406  0.9212  11.00000  0.05    0.06
Q80   1   0.5924  0.6424  0.7862  11.00000  0.05    0.06
;
_shelx_res_checksum              50766
_shelx_hkl_file                  
;
   0   1   0    0.30    0.30
   0  -1   0    0.20    0.30
   0   2   0   20.00    2.10
   0  -2   0   20.60    2.20
   0   3   0    0.00    1.20
   0  -3   0    0.40    1.30
   0   4   0  224.38   11.50
   0  -4   0  234.38   11.40
   0   5   0   -0.20    1.30
   0  -5   0    1.30    1.50
   0  -6   0  543.25   23.50
   0  -7   0   -2.30    2.20
   0   7   0    0.50    2.40
   0  -8   0   19.80    4.70
   0  -9   0    0.70    0.60
   0 -10   0   16.20    1.50
   0 -11   0    0.20    0.70
   0 -12   0   18.10    1.70
   0 -13   0    0.50    0.80
   0 -13   0    0.40    3.40
   0 -14   0    1.80    2.20
   0 -14   0    0.30    0.80
   0 -15   0    0.90    2.80
   0 -15   0    0.80    0.80
   0 -16   0    5.60    1.50
   0 -17   0    0.30    0.60
   0 -18   0   -0.30    0.50
  -1   0   0   -0.10    0.10
  -1   0   0    0.00    0.10
   1   0   0    0.20    0.10
   1   1   0    0.00    0.20
   1  -1   0    0.20    0.30
  -1  -1   0   -0.10    0.20
  -1   1   0    0.30    0.30
  -1  -1   0    0.10    0.10
  -1   2   0   -0.70    0.40
   1  -2   0    0.50    0.60
  -1  -2   0   -0.30    0.50
  -1  -3   0    1.00    1.20
  -1   3   0    0.50    1.40
   1  -3   0    0.70    1.30
  -1  -4   0    1.60    1.30
  -1   4   0    0.10    1.10
   1   4   0   -0.90    0.90
   1  -4   0    2.10    1.80
  -1  -5   0    0.40    1.20
  -1   5   0   -0.40    1.20
   1   5   0   -1.70    1.10
   1  -5   0   -2.00    1.20
   1   6   0    1.90    1.70
   1  -6   0   -0.20    2.00
  -1  -6   0    0.70    1.70
  -1   7   0    0.30    3.00
   1   7   0    2.30    3.10
   1  -7   0    1.80    2.70
  -1  -7   0    2.00    2.20
   1  -8   0   -2.40    2.70
   1   8   0   -1.30    3.20
  -1  -8   0   -2.20    2.80
  -1   8   0    5.00    4.30
   1  -8   0    1.10    0.70
   1  -9   0   -4.60    5.00
   1  -9   0    0.40    0.60
  -1  -9   0   -0.50    0.60
  -1 -10   0    0.10    0.60
   1 -10   0   -0.20    0.60
  -1 -11   0   -0.40    0.60
   1 -11   0    0.00    0.70
  -1 -11   0   -1.60    1.20
   1 -12   0   -0.50    0.70
  -1 -12   0   -1.80    1.50
  -1 -12   0    1.00    0.80
   1 -13   0    0.00    0.90
  -1 -13   0   -2.00    2.10
  -1 -13   0    2.20    1.10
   1 -13   0    2.70    2.10
   1 -14   0    0.60    0.90
   1 -14   0   -1.20    1.90
  -1 -14   0    3.00    2.70
  -1 -14   0   -1.60    0.80
  -1 -15   0    4.80    2.90
   1 -15   0    3.30    2.70
   1 -16   0    0.20    0.90
  -1 -16   0    0.10    0.80
   1 -17   0    0.40    0.70
  -1 -17   0   -0.80    0.60
   1 -18   0    0.00    0.50
   2   0   0 1534.75   40.60
  -2   0   0 1511.05   40.70
  -2   0   0 1419.06   40.70
  -2  -1   0  298.37    9.70
  -2   1   0  335.87   11.30
  -2  -1   0  338.37    9.20
   2   1   0  324.17    9.30
   2  -1   0  335.27   11.20
   2  -2   0  659.43   21.60
  -2  -2   0  593.04   19.10
   2   2   0  672.13   19.80
  -2  -2   0  674.03   19.60
  -2   2   0  660.63   21.80
  -2  -3   0  377.26   12.00
   2   3   0  398.06   14.30
  -2  -3   0  379.96   13.90
  -2   3   0  398.46   16.10
   2  -3   0  404.06   15.90
   2   4   0  678.13   23.60
  -2   4   0  670.83   25.40
  -2  -4   0  683.63   23.10
   2  -4   0  649.34   24.80
  -2  -4   0  660.73   19.90
  -2  -5   0    3.40    1.60
   2   5   0    3.90    1.90
  -2   5   0    1.40    1.40
   2  -5   0    3.10    1.80
   2   6   0  431.56   20.00
  -2   6   0  451.55   21.90
  -2  -6   0  411.86   18.90
   2  -6   0  448.86   21.20
   2   7   0   80.39    8.70
  -2  -7   0   59.59    6.80
   2  -7   0   61.19    8.20
  -2   7   0   70.59    8.90
   2  -8   0  102.19    3.70
  -2  -8   0  110.39    6.30
  -2  -8   0   89.69   13.20
   2  -8   0   99.29   11.30
  -2  -9   0    3.80    0.90
  -2   9   0   15.80    7.30
  -2  -9   0    1.60    1.40
   2  -9   0    4.20    4.70
   2  -9   0    2.40    0.80
  -2 -10   0    1.10    0.70
  -2 -10   0    2.90    1.70
  -2 -11   0   55.69    5.50
   2 -11   0   63.29    3.00
  -2 -11   0   61.59    3.00
   2 -12   0   10.70    1.60
  -2 -12   0    8.10    1.40
  -2 -12   0    6.10    2.60
  -2 -13   0    3.10    2.60
  -2 -13   0    0.90    0.90
   2 -13   0    0.40    1.10
   2 -14   0    5.80    1.20
  -2 -14   0   11.00    4.00
   2 -14   0    6.00    3.20
   2 -15   0    0.60    0.90
  -2 -15   0    5.90    3.10
  -2 -15   0    0.00    0.80
  -2 -16   0    0.20    0.70
  -2 -17   0   -0.80    0.60
   2 -17   0    0.40    0.60
   3   0   0    0.50    0.40
  -3   0   0    0.30    0.70
  -3   1   0    0.10    0.60
  -3   1   0    0.00    0.90
  -3  -1   0   -0.40    0.60
   3  -1   0    0.20    0.80
  -3  -2   0   -0.10    0.70
   3   2   0   -0.60    0.60
   3  -2   0   -1.60    0.90
  -3  -2   0    0.50    0.50
  -3   3   0   -0.10    1.50
  -3  -3   0    1.10    0.70
  -3  -3   0    0.30    0.80
   3   3   0    0.50    0.80
   3  -3   0    0.40    1.30
  -3   4   0   -1.70    1.20
   3  -4   0    0.50    1.40
  -3  -4   0    0.90    0.70
  -3  -4   0   -0.40    0.80
   3   4   0   -1.00    0.90
  -3   5   0   -0.70    1.60
  -3  -5   0    0.10    0.50
  -3  -5   0   -0.70    0.70
   3   5   0    0.70    1.30
   3  -5   0   -1.00    2.00
  -3  -6   0    1.40    1.00
   3   6   0   -2.10    2.00
   3  -6   0    4.60    2.90
  -3   6   0   -3.00    1.70
  -3  -6   0   -2.10    1.40
  -3  -7   0    0.50    1.00
   3  -7   0    0.50    3.10
   3   7   0    3.70    2.70
  -3  -7   0    0.70    2.30
  -3   7   0   -2.20    4.00
   3  -7   0    0.40    0.50
  -3  -8   0   -0.20    0.90
   3  -8   0   -0.50    0.60
  -3   8   0   -4.10    4.30
   3  -8   0    2.90    4.20
  -3  -8   0   -1.10    0.90
  -3   9   0    1.40    8.10
  -3  -9   0    1.10    0.60
   3  -9   0   -5.10    5.70
  -3  -9   0    0.80    1.00
   3  -9   0    0.30    0.60
  -3 -10   0    1.60    1.50
   3 -10   0   -0.10    0.60
  -3 -10   0   -0.30    0.60
  -3 -11   0   -1.20    1.50
  -3 -11   0   -0.20    0.70
   3 -11   0    1.00    0.70
  -3 -12   0    1.70    2.00
   3 -12   0    0.80    0.80
  -3 -12   0    0.80    0.90
   3 -13   0   -0.40    1.00
  -3 -13   0    4.30    2.80
  -3 -14   0   -1.30    2.40
  -3 -14   0   -0.80    0.70
   3 -14   0    1.00    0.90
  -3 -15   0    0.10    0.80
  -3 -15   0   -4.50    4.80
   3 -15   0    1.40    4.00
   3 -15   0    0.20    0.80
  -3 -16   0   -0.50    0.70
   3 -17   0   -0.40    0.50
  -4   0   0 1128.19   31.30
  -4   0   0 1064.09   31.60
   4   0   0 1139.09   31.20
  -4  -1   0  108.29    4.80
  -4   1   0  107.59    4.80
  -4   1   0  113.89    5.90
   4  -1   0  110.19    5.70
  -4  -2   0 3820.32  108.19
  -4   2   0 4129.99  112.09
   4  -2   0 3982.20  111.39
  -4  -3   0  188.38    6.80
  -4  -3   0  189.18    7.30
   4   3   0  183.88    7.50
   4  -3   0  171.68    9.80
   4  -4   0  152.08   10.00
  -4   4   0  153.38   10.20
  -4  -4   0  150.38    6.50
  -4  -4   0  152.68    7.00
   4   4   0  139.99    7.40
  -4   5   0   55.09    6.80
  -4  -5   0   54.79    4.70
   4   5   0   49.99    5.10
  -4  -5   0   57.49    3.80
  -4  -6   0   10.60    2.00
   4   6   0    7.70    2.50
   4  -6   0    9.70    5.40
  -4   6   0    6.10    3.10
  -4   7   0   79.29    9.40
  -4  -7   0   77.49    9.00
  -4  -7   0   69.79    3.30
  -4  -7   0   68.89    4.90
   4  -7   0   68.99    3.40
   4  -7   0   70.29    8.70
   4  -8   0  125.59    4.30
  -4  -8   0  123.09    4.30
   4  -8   0  117.29   13.00
  -4   8   0   94.49   13.20
  -4  -8   0  124.59    7.20
  -4  -9   0  123.39    7.60
  -4  -9   0  125.49    4.60
   4  -9   0  126.19    4.50
   4 -10   0    0.60    0.60
  -4 -10   0   -0.70    0.90
   4 -11   0    0.20    0.70
  -4 -11   0   -1.70    1.50
  -4 -11   0    1.40    0.80
  -4 -12   0    6.50    2.70
  -4 -12   0    5.40    1.20
   4 -12   0    7.50    1.30
   4 -13   0    7.60    1.30
  -4 -13   0    8.70    3.60
  -4 -13   0   10.90    1.60
  -4 -14   0    0.40    0.80
  -4 -14   0    0.90    3.20
   4 -14   0   -0.10    0.70
  -4 -15   0   12.50    1.60
   4 -15   0   16.70    1.80
   4 -16   0   -0.90    0.60
   4 -17   0    0.80    0.70
  -5   0   0   -0.30    0.60
  -5   0   0   -0.50    0.60
  -5  -1   0    0.50    0.80
  -5   1   0    1.20    1.00
  -5   2   0    0.80    1.40
  -5  -2   0    0.10    0.60
   5  -3   0   -1.50    1.30
  -5   3   0    3.10    1.50
  -5  -3   0    0.30    0.70
   5   4   0   -0.70    0.90
  -5  -4   0    1.00    0.80
  -5  -4   0    0.10    0.60
  -5   4   0    3.00    1.50
   5  -4   0    1.80    1.80
  -5   5   0    0.60    2.90
  -5  -5   0   -0.40    0.80
  -5  -5   0    0.70    1.20
   5  -5   0    2.90    2.10
  -5   6   0    0.50    3.40
   5  -6   0   -0.60    0.50
   5   6   0   -1.40    1.90
   5  -6   0    0.30    2.30
  -5  -6   0   -0.90    0.80
  -5  -7   0    0.20    1.00
   5  -7   0    6.20    4.40
  -5  -7   0   -0.30    0.60
   5  -8   0   -0.60    0.50
  -5  -8   0    0.60    0.60
  -5  -8   0    0.90    1.20
  -5   8   0   -7.00    6.30
   5  -8   0    0.60    5.90
   5  -9   0   -0.30    0.50
  -5  -9   0   -0.10    0.60
  -5   9   0    0.30    0.40
  -5  -9   0   -1.70    1.10
  -5 -10   0   -0.20    0.60
  -5 -10   0   -1.20    1.30
   5 -10   0    1.30    0.70
  -5 -11   0    2.30    2.10
  -5 -11   0    0.00    0.70
   5 -11   0    1.00    0.80
   5 -12   0   -0.20    0.70
  -5 -12   0    0.10    1.90
  -5 -12   0    0.70    0.80
  -5 -13   0    3.60    3.00
  -5 -13   0    0.60    0.80
   5 -13   0    0.40    0.80
  -5 -14   0   -0.10    0.70
  -5 -14   0   -3.50    5.20
   5 -14   0    0.30    0.80
   5 -15   0    1.10    0.70
   5 -16   0   -1.20    0.60
   5 -17   0    0.10    0.60
  -5 -17   0   -0.10    0.50
  -6   0   0   46.10    3.30
  -6   1   0    5.10    1.40
  -6   1   0    4.40    1.40
   6  -1   0    5.50    1.40
   6  -2   0   79.89    5.90
  -6   2   0   76.69    6.00
  -6  -2   0   87.39    4.80
  -6  -3   0    1.10    1.10
  -6   3   0    0.10    1.80
   6  -3   0    2.20    2.40
   6  -4   0   12.50    4.10
  -6   4   0   16.60    3.70
  -6  -4   0   14.70    2.40
   6   5   0   18.30    2.60
   6  -5   0   28.40    5.40
  -6  -5   0   20.70    2.80
  -6   5   0   15.90    4.00
   6  -6   0   -5.70    2.70
  -6   6   0    3.30    4.30
  -6  -6   0    1.70    1.20
   6  -7   0   -7.30    5.20
  -6   7   0    0.20    6.60
  -6   8   0    0.30    0.40
   6  -8   0   -0.40    0.50
  -6  -8   0    1.40    0.70
  -6  -8   0    1.50    1.40
  -6  -9   0   -0.30    1.00
   6  -9   0    1.60    0.70
  -6  -9   0   -0.10    0.60
  -6   9   0   -0.50    0.40
   6 -10   0    1.40    0.80
  -6 -10   0   -1.40    1.50
  -6 -10   0   -0.50    0.70
   6 -11   0   13.70    1.50
  -6 -11   0   15.40    4.30
  -6 -11   0   13.20    1.50
  -6 -12   0    2.50    2.40
   6 -13   0    0.30    0.80
   6 -14   0    1.70    0.90
   6 -15   0    3.90    1.00
  -6 -16   0    0.30    0.60
   6 -16   0    0.90    0.60
   6 -17   0   -0.50    0.40
  -6 -17   0   -0.10    0.40
  -7   1   0    0.80    0.80
   7  -1   0    0.50    1.20
  -7   1   0    0.70    1.00
   7  -2   0   -1.90    1.40
  -7  -2   0   -0.40    0.90
  -7  -3   0    0.10    1.00
  -7   3   0   -1.20    2.00
   7  -3   0   -3.60    1.80
  -7   4   0    2.50    3.10
  -7  -4   0    0.40    1.00
  -7  -5   0    0.00    1.10
  -7   5   0    1.00    3.80
  -7   6   0    9.30    5.30
   7  -6   0    8.10    4.80
  -7  -7   0    0.30    1.10
   7  -7   0    0.50    0.50
  -7   8   0   -0.50    0.60
  -7  -8   0   -2.10    1.30
   7  -9   0   -0.40    0.60
  -7  -9   0   -1.10    1.30
  -7   9   0    0.70    0.50
  -7 -10   0   -1.90    1.50
   7 -10   0   -0.40    0.50
  -7 -11   0    2.20    2.10
   7 -11   0    0.60    0.80
  -7 -12   0    2.00    2.80
  -7 -13   0    4.10    3.60
   7 -14   0    1.20    0.80
  -7 -15   0   -0.60    0.50
   7 -15   0    0.10    0.50
  -7 -16   0    0.10    0.50
   7 -16   0   -0.10    0.50
  -8   0   0 1254.87   37.80
  -8  -1   0  122.59    6.80
   8  -1   0  129.99    6.10
  -8   1   0  127.89    6.80
  -8   1   0  130.59    6.40
  -8  -2   0  153.78    7.70
   8  -2   0  151.08    9.30
  -8   2   0  145.99    8.90
   8  -3   0   -4.70    2.30
  -8  -3   0    3.80    1.80
  -8   3   0   -1.60    2.20
  -8   4   0  343.57   19.00
   8  -4   0  344.17   17.90
  -8  -4   0  394.96   15.00
  -8  -5   0   24.30    3.30
   8  -5   0   17.60    4.70
   8  -6   0    4.80    0.80
  -8  -6   0    6.10    1.90
   8  -7   0    3.40    0.80
  -8  -7   0    1.40    0.70
  -8  -7   0    2.80    1.80
  -8   7   0    3.10    0.60
  -8  -8   0    9.40    1.20
  -8   8   0    8.70    0.90
   8  -8   0   11.10    1.20
  -8  -8   0    9.90    3.00
   8  -9   0    6.50    1.10
  -8  -9   0    3.40    2.20
  -8   9   0    5.60    0.90
  -8 -10   0   -0.70    1.70
   8 -10   0    2.70    0.80
  -8 -11   0    4.90    3.30
  -8 -11   0    8.10    1.30
  -8 -12   0    3.50    1.00
   8 -12   0    3.00    1.00
  -8 -12   0    9.20    3.90
  -8 -13   0    0.50    4.20
   8 -13   0   -0.20    0.70
  -8 -13   0   -0.80    0.60
   8 -14   0    1.70    0.80
  -8 -14   0    0.60    0.60
   8 -15   0    0.10    0.50
  -8 -15   0   -0.30    0.50
  -8 -16   0    0.60    0.50
   8 -16   0    0.50    0.40
  -9   0   0   -0.30    0.80
  -9  -1   0    0.00    1.00
  -9   2   0   -0.50    2.60
  -9  -2   0    0.20    1.20
   9  -2   0    2.00    2.40
   9  -3   0    3.90    3.20
  -9   3   0    2.90    3.70
  -9   4   0    6.70    5.30
  -9  -4   0   -1.30    1.10
   9  -4   0   -1.30    4.00
  -9  -5   0    1.10    1.20
  -9   6   0   -0.10    0.40
  -9  -6   0    0.50    0.60
   9  -6   0    1.10    0.60
  -9  -6   0    1.60    1.30
  -9  -7   0   -0.50    1.50
  -9   7   0   -0.40    0.40
  -9  -7   0   -0.10    0.60
   9  -7   0    1.50    0.60
  -9  -8   0   -0.30    1.50
  -9  -8   0   -1.10    0.50
  -9   8   0    0.20    0.50
   9  -8   0   -1.50    0.60
  -9   9   0   -0.30    0.50
  -9  -9   0   -1.20    2.10
  -9  -9   0   -1.30    0.50
   9  -9   0    1.50    0.80
   9 -10   0    0.90    0.70
  -9  10   0    0.30    0.60
  -9 -10   0   -0.60    0.70
  -9 -11   0    6.50    3.40
  -9 -12   0    3.20    4.20
  -9 -13   0   -0.40    0.60
   9 -13   0    0.70    0.60
  -9 -14   0   -0.50    0.50
   9 -14   0    0.10    0.50
   9 -15   0    0.80    0.50
  -9 -15   0   -0.70    0.40
   9 -16   0    0.60    0.40
  -9 -16   0   -0.20    0.30
 -10   0   0   53.59    4.60
 -10  -1   0   47.80    4.50
 -10   2   0  121.39    7.70
 -10  -2   0  137.19    7.90
 -10  -3   0    0.10    1.20
  10  -3   0    0.80    5.60
 -10  -4   0   36.70    4.40
 -10   4   0   37.10    1.80
 -10  -4   0   33.50    2.00
 -10  -5   0    3.60    0.90
 -10  -5   0    3.60    2.80
  10  -6   0    9.40    1.20
 -10  -6   0   16.00    4.10
 -10   6   0   12.80    1.10
 -10  -6   0   12.40    1.30
 -10  -7   0    3.90    2.10
  10  -7   0    2.60    0.80
 -10   7   0    1.70    0.60
 -10  -7   0    2.80    0.90
  10  -8   0   24.30    1.80
 -10  -8   0   37.00    5.10
 -10   8   0   29.90    1.70
 -10  -8   0   24.00    1.90
 -10   9   0    4.30    0.90
  10  -9   0    2.70    0.80
 -10  -9   0    2.20    2.30
 -10  -9   0    2.60    0.90
 -10 -10   0   35.70    2.40
 -10 -10   0   28.00    5.60
 -10  10   0   39.50    2.10
  10 -11   0    0.00    0.60
 -10 -11   0   -0.80    0.50
 -10 -11   0   -5.80    4.10
  10 -12   0    1.90    0.80
 -10 -12   0    1.10    0.70
 -10 -12   0    4.20    6.50
  10 -13   0   -0.10    0.70
 -10 -13   0   -0.40    0.50
 -10 -14   0   -0.10    0.60
  10 -14   0    0.70    0.60
  10 -15   0   -0.20    0.40
 -10 -15   0    0.30    0.40
 -11   0   0    0.10    0.50
 -11  -1   0    0.50    0.50
 -11   1   0    1.00    0.50
 -11  -1   0   -0.30    1.10
 -11   2   0    0.30    0.50
 -11  -2   0    0.80    0.50
 -11  -2   0   -1.60    1.50
 -11  -3   0   -1.50    1.40
 -11  -3   0    0.60    0.60
 -11  -4   0   -1.10    1.60
 -11   4   0   -0.50    0.40
  11  -5   0    0.40    0.60
 -11  -5   0    0.70    1.60
 -11  -5   0   -0.80    0.50
 -11  -6   0    1.20    1.70
  11  -6   0    0.40    0.60
 -11  -6   0    0.80    0.60
 -11   6   0   -0.20    0.60
  11  -7   0    1.70    0.70
 -11   7   0    0.60    0.60
 -11  -7   0    4.90    2.50
  11  -8   0   -0.50    0.60
 -11   8   0    0.30    0.50
 -11  -8   0   -0.30    0.60
 -11  -8   0    2.80    3.00
 -11  -9   0    0.30    0.70
 -11   9   0    0.30    0.60
  11  -9   0    1.10    0.70
  11 -10   0    0.20    0.60
 -11  10   0    0.70    0.60
 -11 -10   0   -0.80    0.50
 -11 -11   0   -0.40    5.30
  11 -11   0    0.60    0.70
 -11 -11   0    0.30    0.90
 -11 -12   0   -0.50    0.50
  11 -12   0   -1.00    0.40
 -11 -13   0   -0.20    0.40
  11 -13   0   -0.40    0.50
 -11 -14   0    0.60    0.50
  11 -14   0    0.10    0.50
 -12   0   0    6.30    1.00
 -12  -1   0    1.40    1.50
 -12   1   0    0.40    0.60
 -12  -1   0   -0.10    0.60
 -12  -2   0    0.10    1.30
 -12  -2   0    1.00    0.70
 -12   2   0    0.50    0.50
 -12  -3   0    0.80    1.70
 -12  -3   0    1.20    0.60
 -12   3   0    3.00    0.70
 -12  -4   0   98.09    4.00
 -12   4   0  101.19    3.80
 -12  -4   0  101.99    7.60
 -12   5   0    6.00    0.90
 -12  -5   0    5.80    2.70
 -12  -5   0    5.30    1.00
 -12   6   0    1.20    0.70
 -12  -6   0    1.80    2.80
  12  -6   0    0.00    0.60
  12  -7   0    7.20    1.20
 -12  -7   0    7.70    1.20
 -12  -7   0    8.00    3.70
 -12   7   0    8.10    1.10
  12  -8   0   38.70    2.20
 -12   8   0   39.70    2.10
 -12  -8   0   35.20    6.80
 -12  -8   0   34.80    2.30
  12  -9   0    0.90    0.60
 -12   9   0   -0.60    0.50
 -12  -9   0    4.30    3.70
 -12  -9   0   -0.40    0.60
 -12  10   0   -0.30    0.50
  12 -10   0    0.60    0.60
 -12 -10   0    0.40    0.70
 -12 -10   0   -3.90    4.30
 -12 -11   0    3.00    0.90
  12 -11   0    2.20    0.70
  12 -12   0    0.20    0.50
 -12 -12   0    0.10    0.50
  12 -13   0    0.70    0.60
 -12 -13   0    0.30    0.60
  12 -14   0    0.80    0.40
 -12 -14   0   -0.70    0.30
 -13   0   0   -0.40    0.40
 -13  -1   0    1.60    0.60
 -13   1   0   -0.80    0.50
 -13  -2   0   -0.50    1.70
 -13  -2   0    0.70    0.60
 -13   2   0   -0.60    0.60
 -13  -3   0   -0.10    2.00
 -13   3   0    0.40    0.60
 -13  -3   0    0.30    0.70
 -13  -4   0   -2.00    1.90
 -13   4   0    0.10    0.60
  13  -4   0    0.60    0.60
 -13  -5   0    5.90    2.80
 -13   5   0    2.20    0.70
 -13  -6   0    1.10    3.10
  13  -6   0    0.10    0.60
 -13   6   0   -0.50    0.60
 -13  -6   0    0.10    0.60
  13  -7   0    0.50    0.60
 -13  -7   0    0.40    0.60
 -13   7   0   -0.40    0.60
 -13  -7   0    2.10    4.00
 -13  -8   0    1.80    0.70
 -13  -8   0    2.20    4.00
  13  -8   0    0.20    0.60
 -13   8   0    0.30    0.60
 -13  -9   0   -9.70    5.10
 -13   9   0   -0.10    0.60
  13  -9   0    0.00    0.60
 -13 -10   0    0.50    0.50
  13 -10   0    0.10    0.60
 -13  10   0    0.30    0.40
  13 -11   0    0.30    0.50
 -13 -11   0   -0.70    0.40
 -13 -12   0   -0.20    0.40
  13 -12   0   -0.30    0.50
  13 -13   0   -0.10    0.50
 -13 -13   0    0.90    0.50
 -14   0   0    2.10    0.70
 -14  -1   0    0.60    0.60
 -14   1   0    0.60    0.60
 -14  -2   0    8.70    1.20
 -14   2   0   11.00    1.30
  14  -3   0   -0.80    0.60
 -14  -3   0   -0.10    0.70
 -14   3   0   -0.10    0.60
 -14  -4   0    2.40    0.80
  14  -4   0    3.30    0.90
 -14  -4   0    4.00    3.50
 -14   4   0    4.10    0.90
  14  -5   0    1.60    0.70
 -14  -5   0    2.20    0.80
 -14   5   0    2.00    0.70
 -14  -5   0    6.70    3.90
 -14  -6   0    1.50    4.10
 -14   6   0    2.50    0.70
  14  -6   0    2.80    0.70
 -14  -7   0   18.60    6.70
 -14   8   0    3.40    0.80
 -14  -8   0    2.90    0.80
  14  -8   0    4.10    0.90
 -14   9   0    0.80    0.50
  14  -9   0   -2.30    0.80
 -14  -9   0    0.00    0.50
 -14 -10   0    0.30    0.50
  14 -10   0    0.30    0.50
  14 -11   0    0.10    0.50
 -14 -11   0   -0.20    0.40
 -14 -12   0    1.00    0.40
  14 -12   0    0.60    0.50
 -15   0   0    0.50    0.50
 -15   1   0   -0.10    0.60
 -15  -1   0    0.00    0.50
 -15   2   0   -0.70    0.50
 -15  -2   0    0.00    0.50
 -15  -3   0    0.10    0.50
 -15   3   0   -0.70    0.50
  15  -3   0   -1.20    0.60
  15  -4   0   -1.30    0.60
 -15  -4   0    1.20    0.60
 -15   4   0    0.20    0.60
 -15   5   0   -0.60    0.60
 -15  -5   0    0.10    0.50
  15  -6   0    0.90    0.50
 -15  -6   0    5.70    9.70
 -15   6   0    0.70    0.70
 -15  -6   0   -0.40    0.50
 -15   7   0    0.50    0.50
 -15  -7   0    0.10    0.50
 -15  -8   0   -0.40    0.40
 -15   8   0    0.20    0.50
  15  -8   0    0.30    0.50
  15  -9   0    0.00    0.40
 -15   9   0    0.40    0.40
 -15  -9   0    0.30    0.40
 -15 -10   0   -0.20    0.50
  15 -11   0   -0.60    0.60
 -15 -11   0   -0.20    0.40
 -16   0   0    6.50    1.00
 -16   1   0    1.40    0.70
 -16  -1   0    2.30    0.70
 -16   2   0    0.50    0.60
 -16  -2   0   -0.70    0.40
 -16  -3   0   -0.70    0.50
 -16   3   0   -0.20    0.70
 -16  -4   0    0.40    0.50
 -16   4   0    0.30    0.60
 -16  -5   0    0.20    0.50
 -16   5   0    0.20    0.60
 -16  -6   0    0.50    0.50
 -16   6   0    1.50    0.60
 -16  -7   0    0.00    0.40
 -16   7   0   -0.50    0.50
 -16   8   0    0.50    0.40
 -16  -8   0    0.50    0.40
 -16  -9   0   -0.60    0.30
 -16 -10   0    0.00    0.40
 -17   0   0   -0.20    0.50
 -17   1   0    0.10    0.40
 -17  -1   0   -0.20    0.50
 -17  -2   0    0.20    0.40
 -17   2   0    0.70    0.50
 -17  -3   0    0.10    0.40
 -17   3   0   -0.40    0.40
 -17  -4   0   -0.50    0.40
 -17   4   0   -0.10    0.50
 -17  -5   0    0.10    0.40
 -17   5   0   -0.40    0.40
 -17   6   0   -0.20    0.40
 -17  -6   0    0.00    0.40
 -17   7   0    0.50    0.50
 -17  -7   0    0.40    0.40
 -17  -8   0    0.20    0.40
 -17  -9   0    0.30    0.30
 -18   0   0   -0.50    0.40
 -18   1   0   -0.70    0.40
 -18  -1   0   -0.10    0.40
 -18  -2   0   -0.10    0.40
 -18   2   0    0.10    0.40
 -18   3   0    0.30    0.40
 -18  -3   0    0.00    0.50
 -18  -4   0    0.30    0.40
 -18   5   0    0.30    0.40
 -18  -5   0    0.40    0.40
 -18   6   0    0.10    0.30
 -18  -6   0   -0.20    0.30
 -18  -7   0   -0.70    0.50
 -19   0   0   -0.30    0.40
 -19  -1   0    0.20    0.40
 -19   1   0   -0.40    0.30
 -19   2   0    0.40    0.30
 -19  -2   0   -0.20    0.30
 -19  -3   0    0.40    0.30
 -19   3   0   -0.20    0.30
 -19  -4   0    0.30    0.50
 -19   4   0    0.30    0.30
   0   0   1    0.00    0.10
   0   0  -1   -0.10    0.10
   0   0   1    0.00    0.10
   0  -1   1 1218.58   34.20
   0  -1  -1 1163.18   33.70
   0   1   1 1226.58   33.80
   0   2  -1   -0.50    0.50
   0  -2   1   -0.10    0.50
   0  -2  -1    0.40    0.50
   0   3  -1  305.27   12.80
   0  -3  -1  313.57   12.40
   0   3   1  308.07   12.50
   0  -3   1  290.47   12.60
   0   4   1   -1.60    1.80
   0   4  -1    0.50    2.30
   0  -4  -1    0.30    1.10
   0  -4   1   -0.10    1.40
   0   5  -1  188.88   11.20
   0  -5  -1  177.58   10.40
   0   5   1  173.88   10.80
   0   6   1   -0.10    1.80
   0  -6   1    0.20    2.40
   0  -6  -1   -0.30    1.60
   0  -7  -1   36.60    5.80
   0   7  -1   31.20    5.80
   0   8  -1   -0.70    2.90
   0  -8  -1    0.10    0.60
   0   8   1   -4.60    3.20
   0  -8  -1   -2.10    2.50
   0  -8   1    0.50    0.70
   0  -8   1   -4.80    2.90
   0  -9   1    2.50    0.70
   0  -9  -1    3.50    0.80
   0 -10   1   -0.40    0.60
   0 -10  -1   -0.60    0.60
   0 -11   1   10.90    1.40
   0 -11  -1    7.50    1.20
   0 -12   1    0.10    0.70
   0 -12  -1    0.70    0.80
   0 -12   1    0.00    1.50
   0 -13   1   27.80    2.10
   0 -13   1   17.10    4.20
   0 -13  -1   22.10    6.80
   0 -13  -1   24.40    2.10
   0 -14   1   -0.90    0.70
   0 -14  -1    2.60    2.00
   0 -14   1   -0.90    1.90
   0 -14  -1    0.20    0.80
   0 -15  -1   -1.70    2.80
   0 -15   1    0.60    0.80
   0 -15  -1    1.30    0.90
   0 -15   1    7.20    3.20
   0 -17  -1    0.10    0.60
   0 -17   1   -0.30    0.60
   0 -18  -1   -0.80    0.50
   0 -18   1   -0.40    0.50
  -1   0  -1  805.32   22.30
  -1   0   1  854.81   23.00
  -1   0   1  800.12   22.70
   1   0   1  848.12   23.30
   1   0   1  781.02   22.30
   1   0  -1  857.41   23.00
   1  -1  -1   89.09    4.00
  -1  -1   1   86.29    3.10
   1   1   1   86.69    3.60
  -1   1  -1   84.79    4.20
  -1  -1   1   88.19    3.70
   1   1  -1   85.59    3.70
   1  -1   1   85.99    4.30
  -1  -1  -1   89.69    3.50
  -1  -1  -1   85.59    2.80
  -1   1   1   91.59    4.10
   1   2   1  659.13   20.60
  -1  -2   1  647.14   20.80
  -1   2  -1  670.43   21.80
   1  -2  -1  688.03   21.40
  -1  -2   1  648.04   19.00
  -1  -2  -1  662.33   20.40
   1   2  -1  685.33   21.00
  -1   2   1  686.73   21.60
   1  -2   1  669.93   21.90
  -1   3  -1  566.44   20.90
   1   3   1  566.64   19.70
  -1  -3   1  583.64   20.10
  -1   3   1  598.64   20.90
   1   3  -1  589.74   20.10
   1  -3   1  560.04   23.70
  -1  -3  -1  590.14   19.50
   1   4   1   52.99    5.00
  -1   4  -1   65.79    5.90
   1  -4  -1   61.99    5.60
  -1  -4   1   61.19    5.20
   1  -4   1   55.39    5.60
  -1   4   1   54.89    5.30
  -1  -4  -1   46.30    4.60
   1   4  -1   57.19    5.20
  -1  -5   1    7.50    2.10
  -1   5  -1    6.80    2.30
   1   5   1    8.00    2.50
  -1   5   1   12.90    4.10
   1  -5   1    6.90    2.60
  -1  -5  -1    7.30    2.30
   1   5  -1    3.30    2.00
  -1   6  -1  142.59   11.70
   1  -6  -1  144.39   10.30
  -1  -6   1  135.39    9.90
   1   6   1  138.99   10.50
  -1   6   1  114.09   14.60
  -1  -6  -1  146.09    9.70
   1  -6   1  137.69   10.50
   1   6  -1  150.78   10.60
   1  -7  -1   25.30    5.20
   1   7   1   23.30    4.80
  -1   7  -1   29.00    6.50
  -1  -7   1   23.00    5.10
  -1   7   1   32.20    6.40
  -1  -7  -1   25.40    5.00
   1   7  -1   27.80    6.10
   1  -7   1   21.20    5.00
  -1  -8   1    1.20    3.40
  -1   8  -1    2.00    4.00
   1  -8  -1    0.00    6.20
  -1  -8   1    1.00    0.60
   1  -8  -1    0.00    0.60
   1   8  -1    7.50    4.40
  -1  -8  -1   -1.90    2.20
   1  -8   1    0.20    0.60
  -1   8   1   -4.50    4.40
   1  -9  -1   -0.60    0.60
  -1  -9   1   -0.40    0.50
   1  -9  -1    0.30    5.00
   1  -9   1   -0.10    0.60
  -1  -9  -1   -0.50    0.50
   1  -9   1   -9.00    4.90
  -1 -10   1    6.60    2.20
   1 -10  -1    6.90    1.10
  -1 -10   1    7.70    1.20
  -1 -10  -1    9.40    1.30
   1 -10   1    7.60    1.20
   1 -11  -1    8.50    1.30
  -1 -11   1    8.60    2.80
  -1 -11   1    6.10    1.10
  -1 -11  -1    4.30    2.00
   1 -11   1    9.90    1.40
  -1 -11  -1    9.70    1.40
  -1 -12   1    0.00    0.80
   1 -12  -1    0.70    0.70
  -1 -12   1   -0.40    1.50
   1 -12   1    0.90    0.90
  -1 -12  -1    1.20    0.80
  -1 -12  -1    0.20    1.50
  -1 -13   1    6.50    1.20
   1 -13  -1    5.60    1.20
  -1 -13   1    6.60    3.10
  -1 -13  -1    4.80    3.00
  -1 -13  -1    9.50    1.60
   1 -13   1    7.90    2.80
   1 -13   1    8.30    1.50
  -1 -14   1    3.70    3.10
   1 -14  -1    5.10    2.60
   1 -14  -1    6.60    1.30
  -1 -14   1    5.80    1.10
   1 -14   1    4.00    1.00
   1 -14   1    4.00    2.20
  -1 -14  -1   10.10    3.60
  -1 -14  -1    3.20    1.10
   1 -15  -1    3.50    3.10
   1 -15  -1   -0.80    0.60
  -1 -15   1    2.90    3.10
  -1 -15   1   -0.60    0.70
  -1 -15  -1    0.30    0.80
   1 -15   1    0.50    2.30
  -1 -15  -1   -2.60    2.70
   1 -15   1   -0.20    0.80
  -1 -16   1    1.40    1.20
   1 -16  -1    1.50    1.70
   1 -17  -1   -0.20    0.70
  -1 -17   1   -0.70    0.60
  -1 -17  -1    0.60    0.70
   1 -17   1    0.80    0.60
   1 -18  -1    0.20    0.60
   1 -18   1   -0.10    0.50
  -2   0  -1   -0.30    0.30
  -2   0   1   -0.20    0.30
   2   0   1    0.30    0.40
  -2   0   1    0.20    0.40
  -2   0  -1    0.40    0.30
   2  -1  -1  669.63   19.90
  -2  -1   1  648.84   18.70
  -2  -1   1  624.94   18.70
   2   1   1  678.23   18.70
  -2   1   1  699.73   20.40
  -2  -1  -1  634.94   18.60
  -2   1   1  624.34   18.60
  -2  -1  -1  620.54   18.30
   2  -1   1  676.03   20.60
   2   1  -1  650.33   18.50
  -2  -2   1  302.07    9.60
   2  -2  -1  308.47   11.70
  -2   2  -1  300.07   12.10
  -2  -2   1  317.07   10.70
   2   2   1  308.47   10.50
   2   2  -1  284.27   10.30
  -2   2   1  312.67   12.10
   2  -2   1  300.37   12.20
  -2  -2  -1  297.77   10.10
  -2  -2  -1  289.17    9.20
  -2  -3   1 1845.82   53.79
   2  -3  -1 2017.80   58.09
  -2  -3   1 1956.10   56.49
   2   3   1 2053.29   56.59
  -2   3  -1 1942.91   59.39
   2  -3   1 2060.19   58.99
  -2  -3  -1 1871.11   53.49
  -2  -3  -1 1925.51   55.79
   2   3  -1 1846.12   56.19
  -2   3   1 2023.80   58.69
  -2  -4   1   22.10    2.00
   2  -4  -1   27.40    3.90
   2   4   1   23.30    3.20
  -2  -4   1   24.30    3.40
   2  -4   1   20.00    4.10
  -2  -4  -1   23.60    2.90
   2   4  -1   20.50    3.10
  -2   4   1   20.30    4.00
   2   5   1  334.07   15.30
  -2   5  -1  326.27   16.70
   2  -5  -1  310.47   15.70
  -2  -5   1  314.97   14.70
  -2  -5   1  315.77   11.00
  -2   5   1  326.27   16.60
  -2  -5  -1  323.37   14.20
   2   5  -1  306.37   14.80
   2  -5   1  319.57   16.20
  -2   6  -1   -2.70    1.70
   2  -6  -1   -1.60    1.60
  -2  -6   1   -0.40    0.60
   2   6   1   -1.10    1.90
   2   6  -1   -0.30    1.90
  -2   6   1    1.90    2.10
   2   7   1    6.40    3.40
  -2  -7   1    4.90    2.20
  -2  -7   1   10.20    2.30
  -2   7  -1    3.30    4.90
   2  -7  -1    2.50    2.30
  -2   7   1    8.30    3.40
   2  -7   1    5.30    3.60
  -2  -7  -1    2.10    2.50
   2   7  -1    5.90    3.40
  -2   8  -1   13.70    6.00
   2  -8  -1    8.30    1.00
  -2  -8   1    9.10    1.10
   2  -8  -1    1.20    4.60
  -2  -8   1   10.70    2.50
   2  -8   1    2.90    4.30
   2  -8   1    9.20    1.10
  -2  -8  -1    9.60    1.10
  -2  -9   1   10.80    2.40
  -2   9  -1   -2.90    6.20
   2  -9  -1    6.70    5.10
   2  -9  -1    9.40    1.20
  -2  -9   1    8.90    1.10
  -2   9   1   -1.10    8.00
   2  -9   1    9.40    5.50
  -2  -9  -1    9.50    1.20
   2  -9   1    8.60    1.10
  -2  -9  -1   10.30    2.50
  -2 -10   1   -1.00    1.10
  -2 -10   1   -0.60    0.60
  -2 -10  -1    0.10    0.80
  -2 -10  -1    0.20    0.70
  -2 -11   1    3.10    0.90
   2 -11  -1    0.30    0.70
  -2 -11   1   -0.80    1.70
   2 -11   1    0.80    0.70
  -2 -11  -1    1.50    1.70
  -2 -11  -1    0.90    0.80
  -2 -12   1    1.20    0.80
  -2 -12   1   -1.40    1.80
   2 -12  -1    0.70    0.80
  -2 -12  -1    0.80    2.20
  -2 -12  -1    1.60    1.00
   2 -12   1    2.40    0.90
  -2 -13   1   10.80    1.60
   2 -13  -1   13.40    2.50
  -2 -13  -1    7.80    3.20
   2 -13   1   12.10    2.20
  -2 -13  -1   11.70    1.80
  -2 -14   1   -0.20    0.80
   2 -14  -1    0.70    0.90
   2 -14  -1    0.90    2.10
  -2 -14   1    3.50    2.90
  -2 -14  -1    0.50    0.80
   2 -14   1   -1.20    2.00
   2 -14   1    0.70    0.80
  -2 -15   1    6.20    3.20
   2 -15  -1    9.20    1.50
   2 -15  -1    6.00    3.40
  -2 -15   1    8.00    1.40
  -2 -15  -1    6.80    1.30
   2 -15   1    4.30    2.80
   2 -15   1    5.00    1.00
  -2 -16   1    1.30    0.80
   2 -16   1   -0.10    0.90
  -2 -16  -1    0.50    0.80
  -2 -17   1    1.30    0.70
   2 -17  -1    0.50    0.70
   2 -17   1    0.70    0.60
  -2 -17  -1    0.50    0.70
  -3   0  -1 1944.31   53.29
  -3   0  -1 1821.22   52.69
  -3   0   1 2044.20   53.29
   3   0  -1 1978.80   52.79
  -3   0   1 1858.81   53.09
  -3  -1   1   38.10    1.90
   3  -1  -1   35.50    2.80
   3   1   1   36.80    2.10
  -3  -1   1   37.10    2.40
   3   1   1   37.80    1.90
  -3   1  -1   39.80    3.20
  -3  -1   1   39.40    1.60
  -3  -1  -1   35.30    2.10
  -3   1   1   40.90    3.20
   3  -1   1   38.80    3.30
  -3   1   1   35.40    2.40
   3   2   1 1278.47   35.90
  -3  -2   1 1237.98   35.70
   3  -2  -1 1291.57   38.20
  -3  -2   1 1308.37   35.80
  -3  -2  -1 1219.18   35.20
  -3  -2  -1 1210.68   35.30
   3  -2   1 1275.17   39.10
   3   2  -1 1279.27   35.60
  -3  -3   1   69.29    4.30
  -3  -3   1   70.79    3.70
   3  -3  -1   74.09    5.70
  -3   3  -1   74.19    6.10
   3   3   1   67.39    4.40
  -3   3   1   70.49    5.90
  -3  -3  -1   68.89    3.50
   3  -3   1   66.49    5.90
   3   3  -1   73.79    4.40
  -3  -3  -1   66.49    4.00
   3   4   1   88.39    5.90
  -3   4  -1   78.29    7.10
  -3  -4   1   85.79    4.30
  -3  -4   1   84.09    6.30
   3  -4  -1   84.99    6.80
  -3  -4  -1   84.69    5.90
  -3  -4  -1   82.49    4.10
  -3   4   1   83.19    7.10
   3   4  -1   84.59    5.70
   3  -4   1   82.09    7.20
  -3  -5   1   33.00    2.80
   3   5   1   37.10    4.60
   3  -5  -1   29.50    4.80
  -3  -5  -1   30.00    3.70
  -3  -5  -1   33.80    2.60
   3   5  -1   34.50    4.30
  -3   5   1   34.10    5.50
   3  -5   1   30.10    5.50
  -3   6  -1  102.99    9.70
  -3  -6   1  104.69    8.30
   3   6   1  105.09    8.70
  -3  -6   1  106.39    5.60
   3  -6  -1  107.09    9.40
  -3  -6  -1  113.49    5.50
  -3  -6  -1  102.49    7.70
   3  -6   1  115.49   10.20
  -3   6   1   99.49    9.40
   3   6  -1   99.79    8.20
  -3  -7   1   11.40    3.70
  -3   7  -1    8.60    4.70
  -3  -7   1   19.20    2.60
   3  -7  -1   15.90    1.20
   3   7   1   13.80    3.90
   3  -7  -1   11.50    4.00
  -3  -7  -1   14.50    2.30
  -3  -7  -1   15.30    1.40
   3  -7   1   17.20    4.50
  -3  -7  -1   13.70    3.60
   3  -7   1   15.40    1.30
   3   7  -1   17.50    4.20
  -3   7   1    8.40    5.20
  -3  -8   1    2.10    0.70
  -3   8  -1    3.90    4.40
  -3  -8   1    1.90    1.30
   3  -8  -1    3.20    0.80
   3  -8  -1   -7.30    4.30
   3  -8   1    1.60    0.70
  -3  -8  -1    1.50    1.20
  -3  -8  -1    1.50    0.70
  -3   8   1    2.10    4.10
   3  -8   1   14.40    7.20
  -3  -9   1   36.50    4.00
   3  -9  -1   41.00    2.10
  -3  -9   1   43.10    2.10
  -3   9  -1   17.00   11.10
   3  -9  -1   31.60    8.30
  -3  -9  -1   39.90    4.00
   3  -9   1   39.70   10.50
   3  -9   1   39.20    2.10
  -3   9   1   38.80   11.50
  -3  -9  -1   38.20    2.10
  -3 -10   1    6.60    2.30
   3 -10  -1    6.00    1.10
  -3 -10   1    7.80    1.20
  -3 -10  -1    6.70    1.90
  -3 -10  -1    7.30    2.20
   3 -10   1    8.70    1.30
   3 -11  -1   -0.70    0.70
  -3 -11   1   -0.90    1.20
  -3 -11   1   -0.70    0.60
  -3 -11  -1   -0.20    1.50
  -3 -11  -1    0.00    0.80
   3 -11   1    0.60    0.70
   3 -12  -1    6.00    1.30
  -3 -12   1    5.00    1.10
  -3 -12   1    4.60    2.80
   3 -12   1    7.10    1.30
  -3 -12  -1    5.50    2.60
  -3 -12  -1    3.40    1.10
  -3 -13   1    8.00    3.20
   3 -13  -1    5.90    1.50
   3 -13   1    4.50    1.10
  -3 -13  -1    5.30    3.30
  -3 -14   1    1.20    0.90
  -3 -14   1    2.20    2.30
   3 -14   1    0.00    0.80
   3 -14   1   -1.60    2.10
  -3 -14  -1    0.80    3.10
  -3 -14  -1    1.80    1.00
   3 -15  -1    5.00    4.40
  -3 -15   1    5.90    1.20
   3 -15  -1    7.40    1.40
  -3 -15  -1    4.40    1.10
   3 -15   1    5.70    1.20
   3 -15   1    3.90    3.20
   3 -16  -1   -0.30    0.70
  -3 -16   1   -0.40    0.60
   3 -16   1    0.20    0.60
  -3 -16  -1    0.80    0.80
   3 -17  -1   -0.20    0.50
   3 -17   1    0.60    0.70
  -4   0  -1    0.00    0.70
  -4   0   1    0.70    0.80
   4   0  -1   -0.80    0.40
  -4   0  -1    0.90    0.70
  -4   0   1   -0.10    0.70
   4   0   1    0.10    0.70
  -4   1  -1 2684.03   75.39
   4   1   1 2809.52   72.29
   4  -1  -1 2648.44   75.39
  -4  -1   1 2514.15   73.69
   4   1   1 2823.92   72.69
  -4  -1  -1 2554.24   73.29
  -4   1   1 2564.64   73.59
  -4   1   1 2885.61   75.79
   4  -1   1 2639.24   76.69
   4   2   1  179.18    6.30
  -4   2  -1  190.48    9.40
   4  -2  -1  175.18    8.50
  -4  -2   1  169.88    7.00
   4   2   1  181.78    6.00
  -4  -2  -1  169.38    6.60
   4  -2   1  177.38    9.20
  -4   2   1  178.38    9.20
  -4   3  -1   18.90    3.30
   4   3   1   16.00    2.10
  -4  -3   1   21.50    2.00
   4  -3  -1   22.40    3.20
  -4  -3   1   21.50    2.20
  -4  -3  -1   17.80    1.80
   4  -3   1   20.70    3.50
   4   3  -1   16.50    2.20
  -4  -3  -1   17.80    1.90
   4   4   1   33.30    3.40
  -4  -4   1   33.00    2.80
   4  -4  -1   30.70    4.30
  -4   4  -1   36.20    4.60
  -4  -4   1   29.30    3.00
   4  -4   1   33.30    4.70
  -4  -4  -1   27.30    2.70
  -4   4   1   31.20    4.60
   4   4  -1   25.00    3.00
  -4  -4  -1   30.60    2.50
  -4  -5   1    8.70    1.80
  -4  -5   1   10.10    2.50
   4   5   1   12.10    2.60
  -4   5  -1   11.90    3.00
  -4  -5  -1   10.70    2.00
   4  -5   1   16.10    4.80
  -4   5   1    9.20    3.00
  -4  -5  -1   10.50    2.40
   4   5  -1   11.70    2.40
   4   6   1   -0.50    2.20
   4  -6  -1   -0.50    2.30
  -4   6  -1   -1.70    2.10
  -4  -6   1    1.50    1.30
  -4   6   1    0.40    2.60
   4  -6   1    1.50    1.90
   4   6  -1    0.70    2.20
  -4  -6  -1    0.30    1.00
  -4   7  -1   10.20    4.90
   4  -7  -1    6.50    1.00
  -4  -7   1    6.40    1.80
   4  -7  -1    0.40    3.50
  -4  -7  -1    4.10    0.80
  -4   7   1   12.80    5.30
  -4  -7  -1    6.70    1.80
   4  -7   1   10.50    4.50
   4  -8  -1    2.20    5.60
   4  -8  -1   12.80    1.20
  -4  -8   1   12.00    2.50
  -4   8  -1   12.90    7.40
  -4  -8  -1   12.00    1.20
  -4  -8  -1   12.70    2.50
  -4   8   1    1.60    6.50
   4  -8   1   13.10    1.20
  -4  -9   1    2.80    0.80
  -4  -9   1    5.60    2.10
   4  -9  -1    3.30    0.80
  -4  -9  -1    3.70    1.70
  -4  -9  -1    5.50    1.10
   4  -9   1    2.40    0.70
  -4 -10   1   -1.20    1.30
  -4 -10   1    0.30    0.70
   4 -10  -1   -0.10    0.60
  -4 -10  -1   -0.20    0.70
   4 -10   1    1.20    0.70
  -4 -10  -1    2.00    1.50
   4 -11  -1   -0.90    0.60
  -4 -11   1    0.30    0.70
  -4 -11   1   -1.70    1.30
  -4 -11  -1    2.60    2.00
  -4 -11  -1    1.20    0.90
   4 -11   1   -0.70    0.60
  -4 -12   1    2.50    0.90
  -4 -12   1    3.70    2.40
   4 -12  -1    0.30    0.80
  -4 -12  -1    1.10    0.90
   4 -12   1   -0.40    0.80
  -4 -12  -1    1.10    2.10
  -4 -13   1    0.80    0.90
  -4 -13   1   -2.90    2.00
   4 -13  -1    0.90    0.80
  -4 -13  -1    1.70    1.00
  -4 -13  -1    1.90    2.40
   4 -13   1    0.00    0.70
  -4 -14   1    2.10    2.80
   4 -14  -1    0.50    0.70
  -4 -14   1    0.70    0.80
  -4 -14  -1    5.60    3.90
  -4 -14  -1    1.20    0.90
   4 -14   1    2.20    0.80
  -4 -15   1    2.70    0.90
   4 -15  -1    2.10    0.90
  -4 -15  -1    2.40    1.00
   4 -15   1    3.40    0.90
   4 -16  -1   -0.20    0.60
   4 -16   1    0.40    0.70
   4 -17  -1   -0.90    0.50
   4 -17   1    0.30    0.50
  -5   0   1  152.78    6.50
  -5   0   1  156.08    6.10
  -5   0  -1  151.08    6.10
   5   0   1  163.58    6.50
  -5   0  -1  148.29    6.10
   5   0  -1  157.38    5.60
  -5   1  -1   23.40    2.10
   5  -1  -1   25.10    2.40
  -5  -1   1   22.50    2.30
  -5   1  -1   20.90    2.60
  -5   1   1   21.60    2.20
  -5   1   1   25.20    2.90
  -5  -1  -1   20.20    2.00
   5  -1   1   23.30    2.80
  -5  -2   1    6.10    1.50
   5  -2  -1    3.60    1.70
  -5   2  -1    7.60    2.00
  -5   2   1    4.10    1.60
  -5  -2  -1    3.30    1.10
   5  -2   1    3.70    1.30
  -5   3  -1    3.00    1.50
   5  -3  -1    1.80    1.50
  -5  -3   1    2.30    1.00
  -5   3   1    0.70    1.70
  -5  -3  -1    3.40    1.20
   5  -3   1    1.60    1.50
  -5   4  -1   12.40    3.80
   5  -4  -1   13.30    3.50
  -5  -4   1   11.50    1.80
  -5  -4   1   20.00    4.00
   5   4   1   16.20    2.40
   5   4  -1   16.50    2.10
  -5  -4  -1   15.70    2.10
  -5  -4  -1   14.50    1.70
  -5  -5   1    4.50    1.60
   5  -5  -1    5.50    2.90
   5   5   1    5.60    2.10
  -5  -5   1    4.60    1.60
  -5   5  -1    6.00    2.60
   5   5  -1    5.00    1.80
  -5  -5  -1    7.70    1.80
  -5   5   1    4.30    2.30
   5  -5   1    4.40    2.70
   5   6   1   10.50    3.30
  -5   6  -1   15.50    5.00
   5  -6  -1   13.60    1.10
  -5  -6   1   11.20    2.30
  -5  -6   1   10.20    2.50
   5  -6  -1   10.30    3.70
   5  -6   1   14.80    4.80
   5   6  -1    9.70    2.70
   5  -6   1   11.00    1.10
  -5   6   1   14.70    5.30
  -5  -6  -1   11.10    2.60
  -5  -6  -1   12.10    2.30
   5  -7  -1   95.99    3.50
  -5   7  -1   89.69   12.30
   5  -7  -1   97.99   10.80
  -5  -7   1   99.69    6.30
   5  -7   1   96.29    3.60
  -5  -7  -1   90.59    3.70
   5  -7   1  110.69   11.70
  -5  -7  -1  105.39    6.20
  -5   8  -1    2.50    7.20
   5  -8  -1   -0.30    0.50
  -5  -8   1    0.70    1.20
  -5  -8   1    0.40    0.50
  -5  -8  -1    0.50    1.10
  -5  -8  -1    0.90    0.70
   5  -9  -1   10.90    1.20
  -5  -9   1    9.70    1.30
  -5   9  -1   10.20    0.90
  -5  -9   1    5.80    2.90
  -5  -9  -1   10.60    2.70
   5  -9   1   10.70    1.70
  -5  -9  -1   10.30    1.40
  -5 -10   1    0.60    1.60
   5 -10  -1    2.40    0.80
  -5 -10   1    4.10    1.10
  -5 -10  -1    2.80    0.90
  -5 -10  -1    0.40    1.40
   5 -10   1    2.80    0.80
  -5 -11   1    4.00    2.70
   5 -11  -1    4.70    1.10
  -5 -11   1    4.20    1.10
   5 -11   1    3.70    0.90
  -5 -11  -1    2.60    2.20
  -5 -11  -1    5.70    1.20
   5 -12  -1    1.90    0.90
  -5 -12   1   -0.30    1.90
  -5 -12   1    0.70    0.80
  -5 -12  -1    2.00    0.90
   5 -12   1    0.60    0.90
  -5 -13   1    4.00    2.80
   5 -13  -1    1.20    0.90
  -5 -13   1   -0.60    0.80
  -5 -13  -1    0.60    0.90
  -5 -13  -1    1.00    3.30
   5 -13   1    1.60    0.90
  -5 -14   1    6.20    4.10
   5 -14  -1    0.40    0.80
  -5 -14   1    0.50    0.80
  -5 -14  -1  -11.00    5.30
   5 -14   1   -0.70    0.80
   5 -15  -1    1.80    0.90
   5 -15   1    0.60    0.80
   5 -16  -1    0.40    0.60
   5 -16   1    0.00    0.50
   5 -17  -1    0.80    0.60
  -5 -17   1   -0.10    0.40
  -5 -17  -1    1.10    0.60
   5 -17   1    0.00    0.50
  -6   0   1    0.80    0.70
  -6   0  -1    0.30    0.70
   6   0  -1   -0.40    0.50
  -6   0  -1    0.20    0.70
   6   0   1    0.60    0.70
  -6   0   1   -0.50    0.70
   6  -1  -1    6.60    1.50
  -6   1  -1    8.20    1.70
  -6  -1   1    4.50    1.30
  -6   1  -1    6.20    1.80
   6  -1   1    4.50    1.60
  -6   1   1    5.90    1.50
  -6  -1  -1    6.30    1.50
  -6   1   1    3.70    1.30
  -6  -2   1    3.70    1.20
   6  -2  -1    4.90    1.70
  -6   2  -1    6.90    1.90
  -6  -2  -1    5.60    1.40
  -6   2   1    1.50    1.90
   6  -2   1    3.70    1.50
  -6  -3   1   16.00    2.90
   6  -3  -1   10.30    3.20
  -6   3  -1    6.40    2.40
   6  -3   1   10.50    3.00
  -6  -3  -1   11.80    2.00
  -6   3   1   10.20    2.90
  -6  -4   1    8.60    2.10
   6  -4  -1    6.50    2.30
  -6   4  -1    9.40    3.40
  -6   4   1   10.90    3.40
  -6   5  -1    8.50    3.90
  -6  -5   1   10.30    2.50
   6  -5  -1   16.60    4.30
   6   5   1    8.80    2.10
  -6   5   1    9.70    3.30
  -6  -5  -1   13.20    2.60
   6   5  -1    9.10    1.60
  -6   6  -1   17.10    5.90
   6  -6  -1   19.20    1.30
  -6  -6   1   24.20    3.10
  -6   6   1    7.20    7.10
   6  -6   1   17.30    4.90
  -6  -6  -1   22.80    3.00
   6  -6   1   24.00    1.50
   6  -7  -1   -7.40    3.80
  -6   7  -1    0.60    5.70
  -6   7   1   -9.60    4.90
  -6  -8   1   -0.10    1.10
   6  -8  -1   -1.10    0.40
  -6   8  -1    0.20    0.40
   6  -8   1   -0.20    0.50
  -6   8   1    0.20    0.40
  -6  -8  -1   -0.70    1.10
   6  -9  -1    1.60    0.60
  -6   9  -1    0.00    0.40
  -6  -9   1    1.20    0.70
  -6  -9   1   -0.20    1.40
  -6   9   1    1.00    0.50
  -6  -9  -1    0.00    1.60
  -6  -9  -1   -0.70    0.70
   6  -9   1    1.20    0.80
  -6 -10   1    3.00    1.90
  -6 -10   1    2.90    0.80
  -6 -10  -1    1.40    0.80
  -6 -10  -1    2.90    2.10
   6 -10   1    1.80    0.80
   6 -11  -1    2.10    0.80
  -6 -11   1    4.40    1.00
  -6 -11   1    1.70    2.10
  -6 -11  -1    3.40    2.60
  -6 -11  -1    3.30    1.00
   6 -11   1    3.90    1.10
  -6 -12   1    7.60    3.40
  -6 -12   1    3.90    1.00
  -6 -12  -1    5.20    3.20
  -6 -13   1    1.90    3.20
   6 -13  -1    1.90    0.80
   6 -13   1    1.00    0.80
  -6 -13  -1    4.70    3.60
  -6 -14   1   -1.40    3.40
   6 -14  -1   -0.60    0.60
  -6 -14  -1   -6.80    4.10
   6 -14   1   -0.20    0.70
   6 -15  -1    1.40    0.80
   6 -15   1    2.30    0.90
   6 -16  -1    0.40    0.50
  -6 -16   1   -0.50    0.40
  -6 -16  -1   -0.70    0.50
   6 -16   1    0.20    0.50
   6 -17  -1   -0.40    0.40
  -6 -17   1    0.00    0.40
  -6 -17  -1    0.20    0.50
   6 -17   1   -0.60    0.50
  -7   0   1    2.30    1.40
  -7   0  -1    3.40    1.20
   7  -1  -1   27.00    2.80
  -7   1  -1   18.70    2.90
  -7  -1   1   24.00    2.80
  -7  -1  -1   27.40    2.70
  -7   1   1   26.80    2.90
  -7   1   1   21.70    3.00
   7  -1   1   24.20    3.10
  -7   2  -1    1.90    1.70
  -7  -2   1   -0.50    1.10
  -7   2   1    0.90    1.60
  -7  -2  -1    0.70    1.00
   7  -2   1    0.60    1.30
  -7  -3   1  114.69    6.50
   7  -3  -1  114.39    8.00
  -7   3  -1  112.69    8.60
   7  -3   1  107.99    8.30
  -7   3   1  104.19    8.50
  -7  -3  -1  109.09    6.10
  -7   4  -1    1.70    2.80
  -7  -4   1    0.30    0.90
   7  -4   1    2.30    3.00
  -7  -4  -1    0.70    1.20
  -7   4   1   -1.50    2.90
   7  -5  -1    5.70    0.90
  -7  -5   1    5.10    2.00
  -7   5  -1    8.20    3.40
   7  -5  -1    4.10    2.60
  -7   5   1    0.50    4.20
  -7  -5  -1    7.80    2.20
   7  -6  -1   21.80    4.70
   7  -6  -1   23.20    1.50
  -7  -6   1   21.60    3.20
   7  -6   1   25.50    6.00
   7  -6   1   20.80    1.40
  -7  -6  -1   25.10    3.30
  -7  -7   1   13.90    2.90
   7  -7  -1   12.40    1.20
   7  -7   1   15.20    1.30
  -7  -7  -1   13.80    2.90
   7  -8  -1   -0.10    0.60
  -7  -8  -1    1.50    1.40
  -7   8   1    0.00    0.50
  -7   9  -1    0.30    0.50
   7  -9  -1    1.70    0.60
  -7  -9   1    3.70    1.70
  -7  -9  -1    0.70    1.50
   7  -9   1    0.80    0.70
  -7   9   1    1.70    0.50
  -7  10  -1   -0.10    0.50
  -7 -10   1    0.30    1.90
   7 -10  -1    1.30    0.70
  -7 -10  -1    3.10    1.90
   7 -10   1    1.20    0.80
  -7 -11   1    0.60    1.90
   7 -11  -1   -0.20    0.60
  -7 -11  -1    1.90    2.30
   7 -11   1   -0.20    0.80
   7 -12  -1    3.00    0.90
  -7 -12   1    3.60    3.00
   7 -12   1    4.30    1.10
  -7 -12  -1    2.20    2.80
  -7 -13   1   -2.40    3.30
   7 -13  -1    1.20    0.80
   7 -13   1   -0.20    0.70
  -7 -13  -1    6.20    4.30
   7 -14  -1    0.30    0.70
  -7 -14   1    0.50    0.60
  -7 -14  -1    0.90    0.70
   7 -14   1   -0.50    0.60
  -7 -15   1    0.80    0.60
   7 -15  -1    0.10    0.60
   7 -15   1    0.30    0.50
  -7 -15  -1    0.00    0.50
  -7 -16   1   -0.10    0.40
   7 -16  -1   -0.70    0.40
   7 -16   1   -0.30    0.40
  -7 -16  -1    0.00    0.50
  -8   0   1    0.20    1.30
  -8   0  -1    0.00    0.90
   8  -1  -1  124.19    5.70
  -8  -1   1  119.59    6.80
  -8   1  -1  120.29    6.40
  -8  -1  -1  120.19    6.40
  -8   1   1  118.49    6.30
  -8   1   1  130.49    6.80
   8  -1   1  117.99    6.50
   8  -2  -1    0.50    2.00
  -8  -2   1    1.30    1.20
  -8   2   1    2.20    2.10
  -8  -2  -1    0.30    0.90
   8  -2   1    0.60    1.80
  -8  -3   1  121.09    7.10
  -8   3  -1  105.59    9.00
   8  -3  -1  112.39    8.60
  -8   3   1  115.99    9.20
   8  -3   1  119.59    8.70
  -8  -3  -1  122.99    6.80
   8  -4  -1   26.10    4.70
  -8   4  -1   17.10    4.50
  -8  -4   1   24.20    3.40
  -8  -4  -1   21.50    3.10
  -8   4   1   19.00    5.30
   8  -4   1   22.00    4.90
   8  -5  -1    0.40    0.50
  -8   5  -1    5.30    4.60
   8  -5  -1    1.20    3.60
  -8  -5   1    1.40    1.40
  -8  -5  -1   -1.10    0.80
  -8  -6   1    0.70    1.20
   8  -6  -1    0.70    0.50
  -8  -6  -1   -1.30    1.00
  -8  -7   1    2.10    0.70
  -8   7  -1    1.00    0.50
   8  -7  -1    1.00    0.60
   8  -7   1    0.10    0.60
  -8   7   1    1.50    0.50
  -8  -7  -1    0.00    0.60
  -8   8  -1    5.00    0.80
  -8  -8   1    3.90    0.80
   8  -8  -1    4.20    0.80
  -8  -8   1    8.40    2.80
   8  -8   1    4.60    0.80
  -8  -8  -1    5.70    2.60
  -8   8   1    5.50    0.80
  -8  -8  -1    4.10    0.90
  -8  -9   1    2.30    1.90
  -8   9  -1    0.40    0.50
  -8  -9   1    0.90    0.70
   8  -9  -1    0.30    0.60
  -8  -9  -1    2.50    1.80
  -8   9   1    1.40    0.60
  -8  -9  -1    0.50    0.70
   8  -9   1    1.60    0.70
  -8  10  -1    0.60    0.70
  -8 -10   1    1.90    2.00
   8 -10  -1   -0.50    0.60
  -8 -10  -1   -1.10    2.20
   8 -10   1    0.50    0.70
  -8 -11   1    2.40    2.80
  -8 -11   1    2.60    0.90
  -8 -11  -1    1.80    1.00
  -8 -11  -1    5.90    4.20
   8 -12  -1    1.60    0.80
  -8 -12   1    1.20    0.80
  -8 -12   1   -3.80    2.90
  -8 -12  -1    2.10    3.20
   8 -12   1    1.80    0.80
  -8 -13   1   -1.00    3.40
   8 -13  -1    1.00    0.70
   8 -13   1    1.00    0.80
  -8 -13  -1   -2.50    4.60
  -8 -13  -1   -0.10    0.60
  -8 -14   1   -0.70    0.60
   8 -14  -1    0.20    0.60
  -8 -14  -1    0.80    0.60
   8 -14   1    1.30    0.80
   8 -15  -1   -0.90    0.40
  -8 -15   1    0.00    0.50
   8 -15   1   -0.80    0.40
  -8 -15  -1   -0.80    0.50
  -8 -16   1   -0.20    0.40
   8 -16  -1    0.60    0.40
   8 -16   1    0.20    0.40
  -8 -16  -1    0.40    0.40
  -9   0  -1   32.10    3.30
  -9   0   1   30.90    3.50
  -9  -1   1   16.30    2.80
  -9   1   1   16.20    2.70
  -9  -1  -1   15.00    2.90
  -9   2  -1    2.40    2.40
  -9  -2   1    1.40    1.60
  -9  -2  -1    0.70    1.20
   9  -2   1    2.40    2.30
  -9   2   1   -2.80    2.60
  -9   3  -1   19.50    5.90
   9  -3  -1   16.50    4.00
  -9  -3   1    8.40    2.10
  -9   3   1   11.80    4.70
  -9  -3  -1    9.20    2.30
  -9   4  -1   -2.20    5.10
   9  -4  -1    3.70    4.50
   9  -4   1    2.80    4.70
  -9   5  -1    1.40    0.50
  -9  -5   1    1.60    1.20
   9  -5  -1    1.30    0.70
  -9  -5  -1   -0.60    1.00
  -9  -6   1    5.30    2.80
  -9  -6   1   10.10    1.20
  -9   6  -1    8.70    1.20
   9  -6  -1    9.10    1.10
  -9  -6  -1   10.50    1.20
   9  -6   1   11.10    1.40
  -9   6   1    7.70    0.90
  -9  -6  -1    9.80    2.80
  -9   7  -1    1.40    0.60
  -9  -7   1   -0.10    0.60
  -9  -7   1   -0.10    1.60
   9  -7   1   -0.30    0.60
  -9  -7  -1    0.10    1.50
  -9  -7  -1   -0.60    0.60
  -9   8  -1    0.00    0.50
   9  -8  -1    0.00    0.60
  -9  -8   1    1.20    0.60
  -9  -8   1   -0.50    1.20
  -9  -8  -1    2.50    2.10
  -9   8   1    0.30    0.50
  -9  -8  -1    1.00    0.60
   9  -8   1   -0.50    0.60
  -9   9  -1    4.50    0.90
  -9  -9   1    6.60    1.10
   9  -9  -1    4.10    0.90
  -9  -9   1    4.60    2.40
  -9  -9  -1    5.20    1.00
   9  -9   1    5.70    1.10
  -9   9   1    5.60    0.90
  -9  -9  -1    0.80    2.30
  -9 -10   1    5.10    1.10
  -9  10  -1    7.90    1.10
   9 -10  -1    7.10    1.30
  -9 -10   1    8.10    4.00
  -9 -10  -1    7.00    3.30
  -9 -10  -1    6.30    1.30
   9 -10   1    8.50    1.30
   9 -11  -1   11.50    1.40
  -9 -11   1    8.20    1.30
  -9 -11  -1    7.80    1.30
   9 -11   1    8.50    1.30
  -9 -11  -1    5.20    3.40
  -9 -12   1    0.40    0.70
   9 -12  -1   -0.60    0.50
  -9 -12   1    3.10    3.30
  -9 -12  -1   -0.30    0.70
   9 -12   1    0.40    0.70
  -9 -12  -1    4.80    4.50
   9 -13  -1   -0.40    0.60
  -9 -13   1   -0.10    0.50
  -9 -13  -1    0.90    0.70
   9 -13   1   -0.30    0.60
   9 -14  -1    0.10    0.50
  -9 -14   1    0.50    0.60
  -9 -14  -1    2.30    0.70
   9 -14   1    0.60    0.60
   9 -15  -1    0.20    0.50
  -9 -15  -1   -0.60    0.50
   9 -15   1    0.20    0.50
  -9 -16   1    0.10    0.30
   9 -16  -1    0.40    0.50
   9 -16   1    0.00    0.30
  -9 -16  -1   -0.10    0.40
 -10   0   1    0.60    1.10
 -10  -1   1   -0.20    1.20
 -10  -1  -1   -0.20    1.20
 -10   2  -1    9.40    3.60
 -10  -2   1   11.40    2.90
 -10  -2  -1   11.20    2.60
 -10   2   1    5.90    3.80
  10  -2   1    3.00    4.30
 -10   3  -1   28.00    8.10
 -10  -3   1   42.20    4.50
 -10   3  -1   32.20    2.50
 -10  -3  -1   42.90    4.40
 -10  -4   1   -0.60    1.20
 -10   4  -1    0.20    0.40
 -10  -4  -1    1.30    1.50
 -10   4   1    0.70    0.40
 -10  -4  -1    0.60    0.50
  10  -5  -1   21.50    1.50
 -10  -5   1   21.40    1.60
 -10   5  -1   25.20    1.50
 -10  -5   1   19.30    3.70
 -10  -5  -1   22.40    3.70
 -10   5   1   25.80    1.70
 -10  -6   1    0.80    1.70
 -10  -6   1    0.20    0.60
  10  -6  -1    1.20    0.70
 -10   6  -1    0.30    0.50
 -10  -6  -1    0.80    0.70
  10  -6   1    1.00    0.60
 -10  -6  -1    0.90    1.60
 -10   6   1    0.10    0.40
 -10   7  -1    2.10    0.70
 -10  -7   1    0.30    2.00
 -10  -7   1    1.40    0.60
  10  -7  -1    2.60    0.80
 -10  -7  -1    2.50    0.80
 -10  -7  -1    5.10    2.40
  10  -7   1    1.60    0.70
 -10   7   1    2.80    0.70
  10  -8  -1    0.20    0.60
 -10  -8   1   -0.10    0.60
 -10  -8   1   -0.40    2.10
 -10   8  -1   -0.60    0.50
 -10   8   1   -0.30    0.50
 -10  -8  -1    4.50    2.30
 -10  -8  -1   -0.10    0.70
  10  -8   1    0.60    0.60
  10  -9  -1    0.70    0.60
 -10   9  -1    0.10    0.60
 -10  -9   1    0.10    0.60
  10  -9   1    0.50    0.60
 -10  -9  -1    1.20    0.80
 -10  -9  -1    1.00    3.00
 -10   9   1    1.10    0.70
 -10 -10   1    0.50    0.50
 -10  10  -1    0.40    0.60
  10 -10  -1    0.40    0.70
 -10 -10   1   -2.20    2.60
 -10 -10  -1   -0.80    0.60
  10 -10   1    0.70    0.70
 -10  10   1    0.50    0.60
 -10 -10  -1   -2.20    3.00
 -10 -11   1    2.60    0.80
  10 -11  -1    1.80    0.80
 -10 -11   1    1.10    3.20
 -10 -11  -1    4.10    4.50
  10 -11   1    1.50    0.70
 -10 -11  -1    1.20    0.80
 -10 -12   1    0.20    6.70
  10 -12  -1    0.40    0.70
 -10 -12   1    1.20    0.60
 -10 -12  -1   -0.20    0.60
  10 -12   1   -0.40    0.60
 -10 -13   1    0.00    0.50
  10 -13  -1   -0.40    0.70
 -10 -13  -1    0.00    0.50
  10 -13   1    0.30    0.60
  10 -14  -1   -0.10    0.50
 -10 -14   1   -0.30    0.40
  10 -14   1    0.50    0.60
 -10 -14  -1   -0.30    0.40
 -10 -15   1    0.10    0.30
  10 -15  -1    0.20    0.40
 -10 -15  -1   -0.10    0.40
  10 -15   1    0.40    0.40
 -11   0  -1    9.30    1.10
 -11   0   1   14.90    3.60
 -11   0   1   10.00    1.10
 -11   1  -1    0.80    0.50
 -11  -1   1   -1.00    0.50
 -11  -1   1    1.20    1.30
 -11  -1  -1   -1.40    0.80
 -11  -1  -1    0.20    0.50
 -11   1   1    0.00    0.50
 -11   2  -1    0.90    0.60
 -11  -2   1   -2.20    2.00
 -11  -2   1    1.40    0.60
 -11  -2  -1    0.40    0.50
 -11  -2  -1   -0.10    1.40
 -11   2   1   -0.50    0.50
 -11  -3   1    2.40    1.80
 -11   3  -1    2.80    0.70
 -11  -3  -1    4.40    2.10
 -11   3   1    1.70    0.60
 -11  -3  -1    1.70    0.70
 -11  -4   1    4.10    1.70
 -11  -4   1    4.90    0.80
  11  -4  -1    5.00    0.80
 -11   4  -1    3.20    0.70
 -11  -4  -1    4.00    2.20
 -11  -4  -1    4.60    0.90
 -11   5  -1    1.40    0.60
 -11  -5   1    1.80    0.70
  11  -5  -1    3.90    0.80
 -11   5   1    2.70    0.70
 -11  -5  -1    1.60    0.80
 -11  -5  -1   -0.30    1.60
 -11   6  -1    9.10    1.10
 -11  -6   1    8.80    3.20
  11  -6  -1    8.10    1.10
 -11  -6   1    8.40    1.20
  11  -6   1   10.60    1.30
 -11   6   1   10.00    1.10
 -11  -6  -1    9.00    1.30
 -11  -6  -1    5.00    2.40
 -11  -7   1   -0.70    2.40
 -11   7  -1    1.20    0.70
  11  -7  -1    0.30    0.70
 -11  -7   1    0.20    0.50
 -11   7   1    2.10    0.70
 -11  -7  -1    0.20    0.70
  11  -7   1    0.10    0.70
 -11  -7  -1    5.20    2.50
 -11  -8   1    3.40    0.90
  11  -8  -1    4.30    0.90
 -11   8  -1    4.30    0.90
 -11  -8   1    0.70    2.60
 -11  -8  -1    1.80    0.80
 -11   8   1    2.00    0.70
 -11  -8  -1    3.50    3.10
  11  -8   1    3.20    0.90
  11  -9  -1    0.90    0.60
 -11  -9   1   -2.40    2.50
 -11   9  -1   -0.70    0.50
 -11  -9   1    0.20    0.60
  11  -9   1    1.00    0.70
 -11  -9  -1    0.70    0.70
 -11   9   1    0.70    0.70
 -11  -9  -1    3.50    3.40
 -11  10  -1    5.10    0.90
  11 -10  -1    5.10    1.00
 -11 -10   1    4.40    3.70
 -11 -10   1    3.80    0.80
 -11 -10  -1    3.60    0.90
  11 -10   1    3.00    0.80
 -11  10   1    3.00    0.70
 -11 -10  -1    6.10    4.50
 -11 -11   1    2.50    1.00
  11 -11  -1    1.50    0.80
 -11 -11   1    0.20    4.20
  11 -11   1    1.60    0.80
 -11 -11  -1    6.50    6.60
 -11 -11  -1    2.30    1.40
 -11 -12   1    1.50    0.60
  11 -12  -1    0.60    0.60
 -11 -12  -1    0.30    0.60
  11 -12   1    1.70    0.80
 -11 -13   1    0.90    0.50
  11 -13  -1    0.00    0.50
 -11 -13  -1   -0.60    0.50
  11 -13   1   -0.40    0.60
 -11 -14   1    0.40    0.40
  11 -14  -1    0.50    0.50
  11 -14   1    0.80    0.60
 -12   0   1   -0.90    0.40
 -12   0  -1   -0.10    0.50
 -12   1  -1    0.30    0.50
 -12  -1   1    1.80    0.60
 -12  -1   1   -0.90    1.20
 -12   1   1    0.40    0.60
 -12  -1  -1    0.10    0.60
 -12   2  -1    6.40    1.00
 -12  -2   1    6.60    2.60
 -12  -2   1    6.00    0.90
 -12  -2  -1    5.80    1.00
 -12   2   1    5.80    0.90
 -12  -2  -1   10.00    2.80
 -12  -3   1    2.90    0.80
 -12  -3   1    2.10    1.50
 -12   3  -1    0.10    0.50
 -12  -3  -1    3.10    2.10
 -12  -3  -1    1.30    0.70
 -12   3   1    0.90    0.60
 -12   4  -1    4.00    0.80
 -12  -4   1    3.30    0.80
  12  -4  -1    3.30    0.80
 -12  -4   1    5.10    2.50
 -12  -4  -1    3.60    0.90
 -12  -4  -1    5.40    2.40
 -12   4   1    3.70    0.80
  12  -5  -1    0.20    0.60
 -12   5  -1    2.30    0.70
 -12  -5   1    1.50    0.70
 -12  -5   1    1.20    2.00
 -12  -5  -1   -2.90    1.70
 -12  -5  -1    0.90    0.60
  12  -5   1   -0.10    0.60
 -12   5   1    0.60    0.50
 -12  -6   1    0.40    0.70
  12  -6  -1    0.80    0.60
 -12  -6   1    0.60    2.20
 -12   6  -1    0.10    0.60
  12  -6   1    1.10    0.70
 -12  -6  -1    1.00    1.10
 -12  -7   1    2.70    0.80
  12  -7  -1    1.00    0.60
 -12   7  -1    1.00    0.70
 -12  -7   1   -4.10    2.50
 -12   7   1    1.10    0.60
 -12  -7  -1    2.40    3.10
  12  -7   1    1.10    0.60
 -12  -7  -1    1.80    0.80
  12  -8  -1    3.50    0.80
 -12   8  -1    0.70    0.60
 -12  -8   1    1.60    0.70
 -12  -8   1   -0.10    3.00
  12  -8   1    1.00    0.70
 -12   8   1    1.60    0.70
 -12  -8  -1    1.60    0.80
 -12  -8  -1    0.50    3.60
  12  -9  -1    3.60    0.90
 -12   9  -1    4.30    0.90
 -12  -9   1    3.00    0.80
 -12  -9   1    4.80    3.60
 -12  -9  -1    2.90    4.70
 -12   9   1    4.20    0.80
 -12  -9  -1    4.60    1.00
  12  -9   1    4.70    0.90
 -12 -10   1   -3.50    4.80
  12 -10  -1    1.20    0.80
 -12  10  -1    1.60    0.60
  12 -10   1    1.20    0.70
 -12 -10  -1    0.90    0.70
 -12 -10  -1    4.30    6.40
  12 -11  -1    0.10    0.40
 -12 -11   1   -0.40    0.50
 -12 -11  -1    0.00    0.50
  12 -11   1   -0.30    0.50
 -12 -12   1   -0.80    0.40
  12 -12  -1   -0.40    0.50
 -12 -12  -1   -0.10    0.40
  12 -12   1    0.60    0.60
  12 -13  -1   -0.10    0.40
 -12 -13   1    0.10    0.40
 -12 -13  -1    1.10    0.50
  12 -13   1    0.80    0.60
  12 -14  -1    0.30    0.40
 -12 -14   1    0.10    0.40
  12 -14   1    0.10    0.40
 -12 -14  -1    0.10    0.40
 -13   0  -1    6.30    1.00
 -13   0   1    4.40    0.80
 -13  -1   1    5.50    0.90
 -13   1  -1    4.50    0.90
 -13  -1  -1    3.40    0.80
 -13   1   1    5.20    0.80
 -13  -2   1    6.90    2.60
 -13  -2   1    9.10    1.30
 -13   2  -1   10.20    1.10
 -13  -2  -1    8.90    1.30
 -13   2   1    8.90    1.10
 -13   3  -1    0.10    0.50
  13  -3  -1   -0.10    0.60
 -13  -3   1   -1.00    1.80
 -13  -3   1    0.60    0.60
 -13  -3  -1    5.60    2.40
 -13  -3  -1    1.00    0.70
 -13  -4   1    4.60    2.70
  13  -4  -1    3.30    0.80
 -13   4  -1    3.00    0.80
 -13  -4   1    4.80    1.40
 -13  -4  -1    2.30    0.90
 -13  -4  -1   -0.40    2.50
 -13  -5   1    4.10    0.90
 -13   5  -1    2.00    0.70
 -13  -5   1    2.00    2.80
  13  -5  -1    2.70    0.70
 -13   5   1    4.00    0.80
 -13  -5  -1    2.10    0.90
 -13  -5  -1   -0.10    2.60
  13  -5   1    3.50    0.90
  13  -6  -1    3.60    0.90
 -13  -6   1   -1.20    2.60
 -13   6  -1    4.60    1.00
 -13  -6   1    2.80    0.80
 -13  -6  -1    2.50    1.00
 -13  -6  -1   12.10    4.00
 -13   6   1    4.00    0.80
  13  -7  -1   12.00    1.20
 -13  -7   1    8.40    1.20
 -13  -7   1    5.80    3.30
 -13   7  -1   11.80    1.20
 -13  -7  -1    7.70    1.20
 -13  -7  -1    4.40    4.30
 -13   7   1   10.10    1.20
  13  -7   1   10.80    1.30
  13  -8  -1   -0.60    0.50
 -13   8  -1    0.10    0.50
 -13  -8   1    0.20    3.40
 -13  -8   1    0.30    0.60
  13  -8   1   -0.70    0.60
 -13   8   1    0.50    0.50
 -13  -8  -1   -5.10    4.50
 -13  -8  -1   -0.20    0.60
 -13  -9   1   -0.60    0.60
 -13  -9   1   -2.50    4.40
 -13   9  -1    0.20    0.80
  13  -9  -1    0.90    0.60
 -13   9   1   -1.30    0.90
  13  -9   1    1.50    0.70
 -13  -9  -1   -4.50    8.50
 -13  -9  -1   -1.30    1.00
 -13  10  -1    0.40    0.50
  13 -10  -1    0.20    0.60
 -13 -10   1    0.20    0.50
  13 -10   1    0.30    0.50
 -13 -10  -1    0.30    0.60
 -13 -11   1    0.20    0.40
  13 -11  -1   -0.40    0.50
  13 -11   1    0.00    0.50
 -13 -11  -1    0.10    0.50
 -13 -12   1   -0.10    0.50
  13 -12  -1    0.20    0.50
  13 -12   1   -0.40    0.40
 -13 -12  -1    0.30    0.50
 -13 -13   1   -0.10    0.40
  13 -13  -1    0.10    0.50
 -13 -13  -1   -0.40    0.40
  13 -13   1   -0.90    0.40
 -14   0  -1   -0.40    0.60
 -14   0   1   -0.40    0.50
 -14   1  -1    3.00    0.80
 -14  -1   1    4.50    0.90
 -14  -1  -1    2.40    0.80
 -14   1   1    2.30    0.80
 -14  -2   1    0.60    0.60
 -14   2  -1    0.90    0.70
 -14   2   1    2.50    0.70
 -14  -2  -1    0.20    0.60
  14  -3  -1   -0.40    0.70
 -14   3  -1    0.50    0.60
 -14  -3   1   -0.10    0.60
 -14  -3   1   -0.60    2.40
 -14   3   1   -0.90    0.50
 -14  -3  -1    0.70    0.70
 -14  -4   1   -0.30    2.30
 -14  -4   1    1.70    0.70
  14  -4  -1   -0.60    0.60
 -14   4  -1    2.00    0.70
 -14  -4  -1   -2.90    3.20
 -14  -4  -1    1.60    0.80
 -14   4   1    1.80    0.70
 -14  -5   1    0.90    3.00
 -14  -5   1    0.50    0.60
 -14   5  -1    0.80    0.70
  14  -5  -1   -0.50    0.50
 -14  -5  -1    0.50    0.70
 -14   5   1    0.40    0.60
  14  -5   1    0.60    0.60
 -14  -5  -1   -0.10    3.40
 -14   6  -1    0.90    0.70
 -14  -6   1   -0.30    0.50
  14  -6  -1   -0.30    0.50
 -14  -6   1   -0.20    3.50
 -14  -6  -1   -0.20    0.50
  14  -6   1    1.80    0.70
 -14   6   1    0.10    0.50
 -14  -6  -1    1.60    4.50
 -14  -7   1   17.50    6.00
 -14  -7  -1   19.90   10.40
 -14  -8   1    1.10    0.60
 -14   8  -1   -0.30    0.50
 -14   8   1    1.10    0.60
  14  -8   1   -0.40    0.50
 -14  -8  -1    0.90    0.70
 -14   9  -1    1.50    0.60
 -14  -9   1    0.30    0.50
  14  -9  -1    1.90    0.60
 -14  -9  -1    2.10    0.80
 -14   9   1    1.20    0.50
 -14 -10   1   -0.30    0.40
 -14  10  -1    0.40    0.40
  14 -10  -1    0.70    0.50
 -14 -10  -1    0.40    0.60
  14 -10   1    0.00    0.50
 -14 -11   1    0.10    0.40
  14 -11  -1   -0.80    0.50
 -14 -11  -1   -0.70    0.40
  14 -11   1    0.20    0.50
 -14 -12   1    0.10    0.40
  14 -12  -1    0.30    0.50
 -14 -12  -1    0.80    0.50
  14 -12   1   -0.80    0.50
 -15   0  -1    1.20    0.70
 -15   0   1    0.30    0.50
 -15   1  -1   -0.10    0.60
 -15  -1   1    0.70    0.50
 -15   1   1    0.10    0.60
 -15  -1  -1    1.20    0.70
 -15  -2   1    0.90    0.60
 -15   2  -1    0.80    0.60
 -15   2   1    0.60    0.50
 -15  -2  -1   -0.30    0.60
 -15  -3   1   -0.40    0.50
 -15   3  -1    0.70    0.60
 -15  -3  -1    0.00    0.50
  15  -3   1    0.00    0.60
 -15   3   1   -0.30    0.50
 -15   4  -1    0.20    0.60
 -15  -4   1   -0.70    0.50
 -15  -4  -1    0.70    0.60
  15  -4   1   -0.70    0.60
 -15   4   1    1.50    0.60
 -15  -5   1    0.80    6.60
 -15   5  -1   -0.10    0.60
 -15  -5   1   -0.50    0.50
  15  -5   1    1.10    0.60
 -15   5   1    0.70    0.60
 -15  -5  -1    0.80    0.70
  15  -6  -1    0.50    0.60
 -15   6  -1   -0.20    0.90
 -15  -6   1   -9.70    6.80
 -15  -6  -1    1.10    0.80
 -15   6   1    0.50    0.50
  15  -6   1   -0.70    0.60
 -15   7  -1    0.30    0.50
  15  -7  -1    0.40    0.60
 -15  -7   1    0.90    0.50
 -15   7   1    0.20    0.50
  15  -7   1    1.40    0.70
 -15  -7  -1    0.20    0.50
 -15  -8   1    0.40    0.40
 -15   8  -1   -0.40    0.50
  15  -8  -1    1.90    0.60
  15  -8   1    0.70    0.60
 -15   8   1    0.40    0.50
 -15  -8  -1   -0.80    0.40
 -15   9  -1    0.80    0.50
  15  -9  -1    0.90    0.60
 -15  -9   1    0.10    0.50
  15  -9   1    0.90    0.50
 -15  -9  -1    0.10    0.50
  15 -10  -1    2.00    0.70
 -15 -10   1   -0.20    0.40
 -15 -10  -1   -0.30    0.50
  15 -10   1    0.30    0.50
 -15 -11   1   -0.30    0.30
  15 -11   1    0.30    0.50
 -15 -11  -1   -0.50    0.30
 -16   0  -1   -0.30    0.50
 -16   0   1   -0.60    0.40
 -16  -1   1    0.70    0.60
 -16   1  -1    1.10    0.60
 -16  -1  -1    1.00    0.60
 -16   1   1    2.40    0.70
 -16   2  -1   -0.70    0.50
 -16  -2   1   -0.80    0.60
 -16   2   1    0.90    0.80
 -16  -2  -1   -0.10    0.60
 -16   3  -1    0.00    0.80
 -16  -3   1    1.70    0.50
 -16   3   1    0.80    0.60
 -16  -3  -1    2.00    0.90
  16  -3   1   -0.30    0.70
 -16   4  -1    0.60    0.50
 -16  -4   1   -0.30    0.40
 -16  -4  -1   -0.20    0.50
  16  -4   1   -2.50    0.90
 -16   4   1   -0.10    0.50
 -16  -5   1   -0.20    0.40
 -16   5  -1    0.00    0.50
 -16   5   1    0.60    0.50
 -16  -5  -1    0.00    0.50
  16  -5   1    1.20    0.70
 -16  -6   1    0.30    0.50
 -16   6  -1    0.50    0.50
 -16  -6  -1    0.50    0.50
  16  -6   1    0.90    0.60
 -16   6   1    0.60    0.50
 -16   7  -1    0.70    0.50
 -16  -7   1    0.10    0.40
 -16  -7  -1    1.20    0.60
  16  -7   1   -0.20    0.60
 -16   7   1    0.40    0.40
 -16  -8   1    0.30    0.50
 -16   8  -1   -0.30    0.40
 -16  -8  -1   -0.10    0.40
  16  -8   1   -0.10    0.60
 -16   8   1   -0.30    0.30
 -16  -9   1    0.00    0.40
 -16   9  -1    0.20    0.50
  16  -9   1    0.50    0.60
 -16  -9  -1    0.30    0.40
 -16 -10   1    0.60    0.50
 -16 -10  -1    0.20    0.40
  16 -10   1    0.20    1.00
 -17   0   1    3.40    0.60
 -17   0  -1    2.30    0.70
 -17   1  -1   -0.20    0.50
 -17  -1   1   -0.70    0.40
 -17  -1  -1    0.50    0.60
 -17   1   1    0.30    0.50
 -17   2  -1    2.20    0.70
 -17  -2   1   -0.70    0.40
 -17   2   1    0.40    0.50
 -17  -2  -1    0.40    0.60
 -17   3  -1    0.70    0.60
 -17  -3   1    0.50    0.40
 -17   3   1    0.10    0.50
 -17  -3  -1    0.20    0.50
 -17   4  -1   -0.30    0.50
 -17  -4   1    0.50    0.40
 -17  -4  -1    0.00    0.50
 -17   4   1    0.20    0.40
 -17   5  -1    0.30    0.50
 -17  -5   1    0.30    0.40
 -17   5   1   -0.10    0.40
 -17  -5  -1    0.00    0.50
 -17  -6   1    0.30    0.50
 -17   6  -1   -0.50    0.40
 -17  -6  -1   -0.10    0.40
 -17   6   1   -0.40    0.40
 -17  -7   1    0.30    0.40
 -17   7  -1    0.20    0.40
 -17   7   1    0.30    0.40
 -17  -7  -1   -0.10    0.40
 -17  -8   1    0.10    0.30
 -17   8  -1    0.00    0.30
 -17  -8  -1    0.80    0.40
 -17  -9   1    0.00    0.40
 -17  -9  -1    0.30    0.30
 -18   0  -1    0.70    0.50
 -18   0   1    0.50    0.40
 -18   1  -1   -0.20    0.40
 -18  -1   1    0.30    0.40
 -18  -1  -1    0.90    0.50
 -18   1   1   -0.30    0.40
 -18   2  -1    0.20    0.50
 -18   2   1    0.20    0.50
 -18  -2  -1    0.10    0.40
 -18  -3   1   -0.20    0.30
 -18   3  -1    0.20    0.40
 -18  -3  -1    0.00    0.40
 -18   3   1    0.20    0.40
 -18  -4   1    0.80    0.40
 -18   4  -1    0.20    0.50
 -18  -4  -1    0.10    0.70
 -18   4   1   -0.70    0.30
 -18   5  -1    0.00    0.40
 -18  -5   1    0.60    0.30
 -18  -5  -1    0.40    0.40
 -18   5   1    0.40    0.40
 -18   6  -1   -0.10    0.30
 -18  -6   1   -0.30    0.40
 -18  -6  -1    0.20    0.30
 -18   6   1   -0.20    0.30
 -18  -7   1    0.40    0.40
 -18   7  -1    0.50    0.40
 -18  -7  -1   -0.10    0.30
 -19   0  -1    0.00    0.30
 -19   0   1   -0.20    0.30
 -19   1  -1   -0.10    0.30
 -19  -1   1    0.00    0.30
 -19  -1  -1    0.50    0.40
 -19   1   1    0.20    0.30
 -19   2  -1    0.30    0.40
 -19  -2   1   -0.80    0.40
 -19   2   1   -0.10    0.30
 -19  -2  -1   -0.10    0.30
 -19  -3   1    0.10    0.40
 -19   3  -1    0.00    0.30
 -19  -3  -1    0.20    0.30
 -19   3   1   -0.50    0.30
 -19  -4   1   -0.50    0.30
 -19   4  -1   -0.20    0.30
 -19  -4  -1   -0.20    0.30
 -19   4   1    0.40    0.50
   0   0   2    2.30    0.60
   0   0  -2    3.30    0.40
   0   0   2    2.40    0.60
   0  -1   2    0.10    0.50
   0   1   2    0.40    0.40
   0  -1  -2    0.10    0.30
   0  -2  -2  736.23   25.80
   0  -2   2  791.72   26.10
   0   2   2  818.72   24.60
   0   2  -2  792.52   25.00
   0  -3   2   -0.60    0.90
   0   3   2    0.80    1.30
   0  -3  -2   -1.30    0.90
   0   3  -2    0.00    1.00
   0  -4  -2   79.69    6.10
   0  -4   2   78.39    6.50
   0   4   2   81.29    6.50
   0   4  -2   82.19    6.60
   0   5  -2    2.20    2.10
   0   5   2    2.90    1.70
   0  -5  -2    3.70    1.60
   0   6   2  275.07   15.90
   0  -6   2  275.77   15.70
   0   6  -2  279.47   16.10
   0  -6  -2  277.57   14.80
   0   7   2    2.30    2.50
   0   7  -2    0.00    2.90
   0  -7   2    0.60    2.80
   0  -7  -2    3.10    2.40
   0   8   2  302.27   19.20
   0  -8   2  283.37    9.40
   0  -8  -2  313.27    9.20
   0   8  -2  331.37   19.90
   0  -8   2  307.57   21.50
   0  -9   2    0.20    0.60
   0  -9  -2   -0.50    0.50
   0 -10  -2   21.70    1.80
   0 -10   2   21.80    1.60
   0 -11   2   -1.00    0.60
   0 -11   2   -0.80    1.20
   0 -11  -2   -0.10    0.60
   0 -12  -2   16.00    1.60
   0 -12   2   14.60    1.60
   0 -12   2   13.10    3.10
   0 -13   2   -1.70    1.80
   0 -13  -2   -0.10    0.90
   0 -13   2    0.30    0.90
   0 -13  -2    2.60    3.10
   0 -14   2    0.70    2.20
   0 -14   2    2.60    0.90
   0 -14  -2   -0.30    2.20
   0 -14  -2    3.90    1.10
   0 -15  -2    0.30    0.80
   0 -15  -2   -1.40    2.50
   0 -15   2   -2.90    2.60
   0 -15   2   -0.20    0.70
   0 -16   2    4.60    1.20
   0 -16  -2    2.10    1.50
   0 -17   2   -0.50    0.70
   0 -17  -2   -0.20    0.60
   1   0  -2   -0.20    0.30
  -1   0   2   -0.30    0.20
  -1   0  -2   -0.60    0.30
  -1   0   2    0.00    0.30
   1   0   2   -0.10    0.30
  -1  -1   2    1.50    0.70
  -1  -1   2    2.10    0.50
  -1   1  -2    3.40    1.00
   1   1   2    2.80    0.70
  -1   1   2    3.70    1.00
   1   1  -2    1.70    0.70
  -1   1   2    3.00    0.60
   1  -1   2    3.00    0.90
   1   2   2  586.04   18.60
  -1  -2   2  577.44   19.10
  -1   2  -2  517.05   20.00
  -1  -2   2  550.04   16.60
   1  -2  -2  598.04   19.10
  -1  -2  -2  578.74   18.30
   1   2  -2  583.04   18.90
   1  -2   2  589.44   19.90
  -1   2   2  580.34   19.10
  -1   3  -2 1208.18   38.30
   1  -3  -2 1133.29   37.10
   1   3   2 1195.38   36.90
  -1  -3   2 1215.48   37.50
   1  -3   2 1200.68   38.40
   1   3  -2 1175.98   37.20
  -1   3   2 1244.28   38.00
  -1  -3  -2 1252.77   36.70
  -1   4  -2  314.07   15.00
   1  -4  -2  322.67   14.30
  -1  -4   2  314.67   14.40
   1   4   2  320.97   14.20
  -1   4   2  343.77   15.10
  -1  -4  -2  305.57   13.50
   1   4  -2  333.97   14.50
  -1  -5   2   -1.00    1.30
   1  -5  -2   -3.10    2.10
  -1   5  -2   -1.10    1.50
   1   5  -2    2.30    1.60
  -1   5   2   -1.70    1.00
   1  -5   2   -0.60    1.80
  -1   6  -2   18.80    4.60
  -1  -6   2   15.40    3.90
   1  -6  -2   14.50    3.40
   1   6   2    9.70    3.10
  -1  -6  -2   16.30    3.60
  -1   6   2   19.00    5.20
   1   6  -2   17.60    4.10
   1  -6   2   17.10    4.10
  -1   7  -2   14.50    5.60
   1   7   2   14.00    4.80
   1  -7  -2   12.80    4.00
  -1  -7   2   13.30    4.30
   1   7  -2   17.20    4.30
   1  -7   2   23.10    5.50
  -1  -7  -2   18.90    1.50
  -1   8  -2    5.60    5.70
  -1  -8   2    7.70    1.10
   1  -8  -2   10.30    1.20
  -1   8   2   11.90    6.00
   1  -8   2    4.90    6.70
  -1  -8  -2    7.80    4.50
   1   8  -2   12.10    5.70
  -1  -8  -2   10.10    1.20
   1  -8   2    9.20    1.10
  -1  -9   2   12.60    2.80
   1  -9  -2   11.30    1.20
   1  -9  -2   26.80    8.30
  -1  -9   2   10.40    1.10
  -1  -9  -2   14.10    1.30
   1  -9   2   13.20    1.20
  -1 -10   2    2.20    1.70
  -1 -10   2    3.60    0.90
   1 -10   2    2.80    0.80
  -1 -10  -2    5.00    1.40
   1 -11  -2   10.10    1.40
  -1 -11   2   10.30    1.30
  -1 -11   2   12.20    3.20
  -1 -11  -2    8.10    1.20
   1 -11   2   10.60    1.30
  -1 -12   2   -0.70    1.60
   1 -12  -2    0.50    0.80
  -1 -12   2    1.40    0.90
  -1 -12  -2   -0.70    0.80
   1 -12   2    0.40    0.80
  -1 -12  -2    0.00    1.80
  -1 -13   2    1.80    1.00
   1 -13  -2    0.90    1.10
  -1 -13   2   -0.10    2.50
  -1 -13  -2    3.40    1.10
   1 -13   2   -1.80    2.00
   1 -13   2    0.60    0.80
  -1 -13  -2    0.10    2.50
   1 -14  -2   -1.70    2.30
  -1 -14   2    1.10    1.80
   1 -14  -2    0.10    0.80
  -1 -14  -2    1.40    1.00
  -1 -14  -2    6.50    2.40
   1 -14   2   -0.30    0.80
   1 -14   2   -0.60    1.80
  -1 -15   2   -3.30    2.20
  -1 -15   2    0.70    0.80
   1 -15  -2    1.70    3.30
   1 -15  -2    1.00    0.80
   1 -15   2    1.70    0.90
  -1 -15  -2   -5.80    3.50
  -1 -15  -2   -0.30    0.80
  -1 -16   2    0.20    0.80
  -1 -16  -2    0.10    0.80
   1 -16   2   -0.30    0.70
  -1 -17   2    0.40    0.60
   1 -17  -2    0.20    0.80
   1 -17   2   -0.30    0.50
  -1 -17  -2   -0.50    0.60
  -2   0   2  801.32   23.90
  -2   0  -2  849.61   24.90
   2   0   2  849.61   25.20
   2   0  -2  842.32   24.60
  -2   0   2  864.01   24.60
  -2  -1   2    6.50    1.10
  -2  -1   2    7.30    1.30
   2   1   2    7.70    1.20
   2  -1  -2    8.90    1.40
  -2  -1  -2    7.00    0.70
   2  -1   2    9.40    1.90
  -2   1   2    7.50    1.10
   2   2   2    0.00    0.70
  -2  -2   2    0.40    0.80
  -2  -2   2   -0.20    0.80
   2  -2  -2   -0.50    0.80
  -2   2  -2    0.60    1.00
   2  -2   2    0.70    1.40
  -2   2   2   -0.40    0.90
  -2  -2  -2    0.20    0.50
   2   2  -2   -1.10    0.60
  -2  -2  -2    0.70    0.70
  -2  -3   2    0.00    0.70
  -2   3  -2    0.50    1.50
  -2  -3   2   -1.00    1.00
   2  -3  -2   -0.60    1.40
   2   3   2    0.10    0.80
  -2  -3  -2    0.70    0.80
   2  -3   2   -0.40    1.30
   2   3  -2    0.10    1.10
  -2  -4   2  527.15   17.00
  -2   4  -2  544.35   22.30
  -2  -4   2  605.64   21.30
   2   4   2  521.55   22.70
   2  -4   2  576.54   22.80
  -2  -4  -2  559.24   19.90
  -2   4   2  556.24   22.10
  -2  -5   2    4.30    1.10
  -2   5  -2    3.40    1.70
   2  -5  -2    3.50    1.80
   2   5   2    4.70    2.10
   2  -5   2    5.30    2.90
  -2   5   2    2.70    2.10
  -2  -5  -2    2.50    1.20
   2  -6  -2   89.69    8.20
  -2  -6   2   87.89    7.70
  -2  -6   2   88.59    4.90
  -2   6  -2  102.29    9.50
   2   6   2   92.19    8.20
  -2   6   2   78.29    8.40
   2  -6   2   90.99    9.10
   2   6  -2   85.69    7.70
  -2  -6  -2   82.79    7.00
  -2  -7   2    4.20    3.40
   2  -7  -2    9.60    3.70
  -2   7  -2    3.20    4.10
   2   7   2    2.40    3.70
   2  -7  -2    8.40    1.10
  -2   7   2    3.40    4.60
  -2  -7  -2   11.20    3.30
   2  -7   2    9.80    1.00
  -2  -7  -2   11.00    1.30
   2  -7   2   13.00    4.80
  -2  -8   2   25.60    1.50
  -2  -8   2   22.90    3.00
  -2   8  -2   23.00    6.10
   2  -8  -2   15.40    4.50
   2  -8  -2   24.90    1.60
  -2  -8  -2   27.20    1.60
  -2   8   2   34.10    7.80
   2  -8   2   25.20    1.60
  -2   9  -2   11.00   10.50
   2  -9  -2    9.70    7.70
  -2   9   2   32.70   11.20
  -2 -10   2    0.70    1.20
  -2 -10   2   -0.60    0.60
   2 -10  -2    0.00    0.70
   2 -11  -2    0.10    0.70
  -2 -11   2    2.70    1.70
  -2 -11   2    0.00    0.70
  -2 -11  -2   -0.20    1.20
  -2 -11  -2    1.20    0.90
   2 -11   2    0.80    0.70
   2 -12  -2    7.70    1.20
  -2 -12   2   12.10    3.50
  -2 -12   2   11.90    1.60
  -2 -12  -2   10.00    1.50
   2 -12   2    9.30    1.30
  -2 -12  -2    6.80    2.70
  -2 -13   2    5.20    2.70
  -2 -13   2    1.70    0.90
  -2 -13  -2    3.30    2.40
   2 -13   2    0.50    2.10
  -2 -14   2    0.60    0.80
   2 -14  -2   -0.50    0.80
  -2 -14  -2    1.10    0.90
   2 -14   2    1.70    0.90
   2 -14   2    2.20    2.00
   2 -15  -2   -0.30    0.70
  -2 -15   2   -3.80    2.50
   2 -15  -2    0.50    3.00
  -2 -15   2    0.60    0.80
  -2 -15  -2    0.50    0.90
   2 -15   2   -0.80    0.60
   2 -16  -2    1.40    1.00
  -2 -16   2    0.10    0.70
   2 -16   2    0.20    0.60
  -2 -16  -2   -1.10    0.60
  -2 -17   2   -0.30    0.60
   2 -17  -2    0.50    0.70
   2 -17   2   -0.50    0.50
   3   0  -2   -0.60    0.40
  -3   0  -2    0.00    0.50
  -3   0   2    0.00    0.60
  -3   0   2    0.00    0.60
   3   0   2    0.30    0.90
  -3   1  -2  586.34   19.10
  -3  -1   2  566.04   17.40
   3   1   2  499.45   18.90
   3   1   2  588.64   17.40
   3  -1  -2  592.44   18.30
  -3  -1   2  542.45   17.20
  -3  -1   2  568.34   17.00
  -3   1   2  565.34   17.20
   3  -1   2  604.04   19.70
  -3  -1  -2  551.64   16.40
  -3   1   2  602.84   18.80
   3   2   2  288.87   10.10
   3  -2  -2  278.87   11.30
  -3   2  -2  272.97   12.00
  -3  -2   2  268.57    9.50
  -3  -2   2  279.47   10.20
  -3  -2  -2  267.27    9.70
   3  -2   2  274.67   12.30
  -3  -2  -2  276.27    9.30
   3   2  -2  267.27    9.70
  -3  -3   2  222.98    8.40
  -3   3  -2  227.18   11.70
  -3  -3   2  231.48    9.90
   3  -3  -2  224.38   10.90
   3   3   2  233.58    9.80
  -3  -3  -2  223.68    7.80
   3   3  -2  233.58    9.60
   3  -3   2  234.88   12.00
  -3  -3  -2  229.08    9.20
  -3   3   2  241.68   11.80
  -3  -4   2   10.10    2.50
  -3   4  -2   15.90    3.70
   3   4   2   19.30    2.70
  -3  -4   2   14.50    1.90
   3  -4  -2   16.90    3.30
  -3  -4  -2   12.80    2.50
   3   4  -2   14.80    2.70
  -3  -4  -2   12.00    1.50
  -3   4   2   15.70    3.50
  -3  -5   2   87.69    6.70
   3   5   2   85.89    6.90
  -3  -5   2   91.89    6.50
  -3   5  -2   82.39    8.00
   3  -5  -2   80.19    7.30
   3  -5   2   82.79    8.30
  -3   5   2   85.09    7.90
  -3  -5  -2   82.79    4.20
   3   5  -2   81.59    6.50
  -3  -5  -2   81.09    6.00
   3   6   2   42.30    6.10
   3  -6  -2   57.69    6.70
  -3   6  -2   52.19    7.60
  -3  -6   2   49.70    6.00
  -3  -6   2   51.99    3.90
   3  -6   2   56.59    7.70
  -3  -6  -2   43.90    5.50
   3   6  -2   52.89    6.00
  -3   6   2   45.80    7.10
   3  -7  -2   36.60    8.00
  -3   7  -2   31.00    6.80
  -3  -7   2   33.90    3.50
   3   7   2   24.30    5.20
  -3  -7   2   25.50    5.30
  -3  -7  -2   39.70    5.60
   3  -7   2   32.30    1.80
  -3  -7  -2   34.50    1.80
  -3  -7  -2   37.50    3.30
   3   7  -2   41.30    6.20
   3  -7   2   27.20    6.30
  -3   7   2   45.70    8.70
  -3  -8   2    9.20    1.10
   3  -8  -2    8.40    4.30
  -3  -8   2    5.60    1.90
   3  -8  -2    8.80    1.00
  -3   8   2   14.80    6.30
  -3  -8  -2    6.90    1.80
   3  -8   2    8.70    7.20
  -3  -8  -2    8.90    1.10
   3  -8   2    8.80    1.10
  -3  -9   2   37.50    2.00
  -3   9  -2   28.30   10.10
   3  -9  -2   35.70   12.10
   3  -9  -2   38.90    2.00
  -3  -9   2   38.30    4.10
  -3  -9  -2   38.50    3.90
   3  -9   2   36.80    2.00
  -3  -9  -2   38.40    2.20
  -3   9   2   26.10    8.30
   3  -9   2   24.60    9.60
   3 -10  -2    5.30    1.00
  -3 -10   2    6.10    2.40
  -3 -10   2    4.50    0.90
  -3 -10  -2    3.90    1.00
  -3 -10  -2    7.10    2.10
   3 -10   2    4.60    0.90
   3 -11  -2   12.00    1.40
  -3 -11   2   10.00    1.30
  -3 -11   2    8.80    2.60
   3 -11   2   12.70    1.40
  -3 -11  -2   12.50    3.30
  -3 -11  -2   12.10    1.60
  -3 -12   2    4.80    2.50
   3 -12  -2    2.30    1.00
  -3 -12   2    2.60    0.90
  -3 -12  -2    2.80    1.00
   3 -12   2    2.70    1.10
  -3 -12  -2    0.20    2.10
   3 -13  -2    0.00    0.80
  -3 -13   2   -2.20    2.20
   3 -13   2    1.00    0.90
  -3 -13  -2   -0.30    0.90
  -3 -13  -2    0.10    2.50
   3 -14  -2    0.40    0.90
  -3 -14   2   -3.50    2.80
  -3 -14  -2    1.30    3.30
   3 -14   2    0.70    0.70
  -3 -14  -2   -0.10    0.80
   3 -14   2    0.70    2.20
  -3 -15   2    0.30    0.80
   3 -15  -2   -0.10    0.70
  -3 -15  -2   -1.80    0.70
   3 -15   2    0.90    0.70
  -3 -16   2    1.50    0.70
   3 -16  -2    1.40    0.90
  -3 -16  -2    1.30    0.80
   3 -16   2    2.10    0.90
   3 -17  -2   -0.90    0.50
   3 -17   2   -0.30    0.50
   4   0  -2  341.67   11.20
  -4   0   2  343.97   11.50
  -4   0   2  319.27   11.20
   4   0   2  330.47   12.30
  -4   0  -2  339.27   11.70
  -4   0  -2  329.37   10.50
   4   1   2    0.10    0.50
  -4   1  -2    0.80    1.00
  -4  -1   2    0.50    0.60
  -4  -1   2    0.80    1.30
   4  -1  -2    0.60    0.70
  -4  -1   2    0.30    0.50
   4   1   2    0.00    0.60
  -4   1   2   -1.20    0.80
   4  -1   2    0.50    1.10
  -4   1   2   -0.60    0.80
  -4  -1  -2    0.20    0.60
   4  -2  -2   25.70    3.00
   4   2   2   24.10    2.20
  -4   2  -2   28.60    3.50
  -4  -2   2   27.30    2.30
   4   2   2   26.40    2.30
  -4  -2   2   27.40    1.90
  -4  -2   2   24.20    2.40
  -4   2   2   29.80    3.50
   4  -2   2   27.60    3.70
  -4  -2  -2   25.00    2.00
  -4  -3   2   13.00    2.10
   4   3   2   12.10    2.10
   4  -3  -2    9.40    2.30
  -4   3  -2   18.90    3.80
  -4  -3   2   13.00    2.00
  -4  -3  -2   15.20    1.70
  -4   3   2   10.90    2.70
   4   3  -2   13.30    1.90
   4  -3   2    9.70    2.40
  -4   4  -2  116.59    9.00
  -4  -4   2  124.99    5.90
  -4  -4   2  105.09    6.50
   4   4   2  109.39    6.80
   4  -4  -2  110.09    8.10
   4  -4   2  117.59    9.20
  -4  -4  -2  118.39    5.30
   4   4  -2  117.89    6.50
  -4  -4  -2  117.09    6.20
  -4   4   2  118.79    9.00
  -4  -5   2   34.00    3.10
   4  -5  -2   39.00    5.40
   4   5   2   42.40    4.60
   4  -5   2   35.70    6.10
  -4   5   2   39.40    6.90
  -4  -5  -2   39.00    3.00
   4  -6  -2    3.30    2.60
   4   6   2    6.30    2.90
  -4  -6   2    6.00    1.80
  -4  -6  -2    8.60    1.80
   4   6  -2    8.50    2.90
   4  -6   2    5.70    2.90
  -4   6   2   10.80    4.70
   4  -7  -2   64.29    3.40
  -4   7  -2   71.29   10.40
  -4  -7   2   62.69    4.80
  -4  -7  -2   61.79    4.40
   4  -7   2   64.19    2.70
  -4   7   2   52.79    9.40
   4  -7   2   67.09    9.80
  -4  -7  -2   61.69    2.70
  -4   8  -2    3.00    6.80
  -4  -8   2    1.70    0.60
   4  -8  -2    0.40    0.50
   4  -8  -2    9.70    6.10
  -4  -8   2   -0.70    1.20
  -4  -8  -2    0.50    0.90
   4  -8   2    0.50    0.60
   4  -8   2   -2.10    4.60
  -4  -8  -2    0.90    0.70
  -4   8   2   -3.40    5.50
  -4   9  -2   46.30    2.10
  -4  -9   2   47.90    5.10
  -4  -9   2   46.60    2.30
   4  -9  -2   48.80    2.30
  -4  -9  -2   50.39    4.60
   4  -9   2   49.60    2.40
  -4  -9  -2   48.40    2.50
   4 -10  -2    3.20    0.90
  -4 -10   2    1.70    1.80
  -4 -10   2    3.90    0.90
   4 -10   2    2.20    0.80
  -4 -10  -2    2.60    1.00
  -4 -11   2    3.00    1.80
   4 -11  -2    5.50    1.10
  -4 -11   2    4.80    0.90
  -4 -11  -2    3.50    2.60
  -4 -11  -2    3.70    1.10
   4 -11   2    4.30    1.10
   4 -12  -2   18.90    1.80
  -4 -12   2   12.30    3.30
  -4 -12   2   15.90    1.60
  -4 -12  -2   18.70    1.90
  -4 -12  -2   11.60    3.60
   4 -12   2   15.20    1.60
   4 -13  -2    0.80    0.90
  -4 -13   2    1.80    0.90
  -4 -13   2    0.20    2.70
   4 -13   2    0.50    0.80
  -4 -13  -2   -4.00    2.50
  -4 -13  -2    2.70    1.10
  -4 -14   2    0.50    0.80
  -4 -14   2   -2.80    2.60
   4 -14  -2   -0.10    0.70
  -4 -14  -2   -1.50    0.80
   4 -14   2    0.50    0.70
  -4 -14  -2    3.00    4.20
   4 -15  -2    2.00    0.80
  -4 -15   2    3.10    0.80
  -4 -15  -2    1.50    0.80
   4 -15   2    1.60    0.90
   4 -16  -2   -0.10    0.60
   4 -16   2    1.30    0.70
   4 -17  -2    1.30    0.60
   4 -17   2   -0.20    0.50
  -5   0   2    0.10    0.70
  -5   0   2    0.40    0.80
  -5   0  -2   -1.00    0.60
   5   0  -2    0.00    0.50
   5   0   2   -0.70    0.70
  -5   1  -2    2.00    1.80
  -5  -1   2    4.70    0.90
   5   1   2    4.20    1.10
   5   1   2    2.60    0.70
  -5  -1   2    3.80    0.80
  -5  -1   2    4.10    1.40
   5  -1   2    5.10    1.60
  -5   1   2    3.00    1.20
  -5   1   2    4.80    1.60
  -5  -1  -2    2.80    0.90
   5   2   2   46.20    2.70
  -5  -2   2   45.80    3.40
  -5   2  -2   47.20    4.60
   5   2   2   46.10    2.90
   5  -2  -2   46.20    4.10
  -5  -2  -2   47.10    3.00
   5  -2   2   46.60    4.90
  -5   2   2   48.90    4.90
   5   3   2   69.29    4.20
  -5  -3   2   70.59    4.50
   5  -3  -2   65.19    5.60
  -5  -3   2   73.59    3.30
  -5   3  -2   78.09    6.60
  -5  -3   2   66.79    3.60
   5   3   2   70.19    3.90
  -5   3   2   80.79    6.60
  -5  -3  -2   74.49    4.00
   5  -3   2   65.19    6.50
   5  -4  -2   32.00    4.80
   5   4   2   37.60    3.80
  -5  -4   2   39.70    3.40
  -5   4  -2   41.00    5.30
  -5  -4   2   29.50    3.10
   5  -4   2   29.80    5.30
   5   4  -2   35.60    3.10
  -5  -4  -2   35.00    2.90
  -5  -4  -2   32.50    3.00
  -5   4   2   25.90    4.60
  -5  -5   2   16.10    2.60
   5   5   2   16.50    4.00
   5  -5  -2   22.30    4.30
  -5   5  -2   12.20    5.50
  -5  -5  -2   14.50    2.20
  -5   5   2   26.10    5.40
   5  -6  -2    5.30    0.80
  -5  -6   2    8.00    2.50
  -5  -6   2    4.80    1.90
   5  -6   2   -0.10    3.40
  -5  -6  -2    3.60    1.90
  -5   6   2    2.00    3.20
  -5  -6  -2    6.50    1.00
  -5  -6  -2    6.80    1.80
   5  -7  -2  157.18    5.20
  -5   7  -2  181.28   16.20
   5  -7  -2  166.38   14.10
  -5  -7   2  161.98    8.50
  -5  -7  -2  155.98    5.40
   5  -7   2  150.58   14.90
   5  -7   2  155.38    5.30
  -5   7   2  128.39   14.50
  -5  -7  -2  171.18    8.20
   5  -8  -2    1.00    0.60
   5  -8  -2    1.40    6.50
  -5  -8   2   -0.80    1.10
  -5   8   2   -9.90    7.70
   5  -8   2    0.30    0.60
  -5  -8  -2    0.30    0.70
  -5  -8  -2    0.50    1.30
   5  -8   2    8.90    8.50
   5  -9  -2   59.49    2.70
  -5  -9   2   50.89    2.50
  -5  -9   2   58.89    5.40
  -5   9  -2   63.79    3.40
  -5  -9  -2   50.49    2.80
  -5  -9  -2   56.29    5.10
   5 -10  -2    0.00    0.60
  -5 -10   2   -0.30    1.60
   5 -10   2    0.80    0.70
  -5 -10  -2   -0.60    0.80
  -5 -10  -2   -0.80    1.40
  -5 -11   2    0.00    2.10
  -5 -11   2    0.40    0.80
   5 -11   2    3.40    1.00
  -5 -11  -2    1.50    2.20
  -5 -12   2   -0.60    0.60
  -5 -12   2   -0.10    2.30
   5 -12  -2   -0.70    0.70
  -5 -12  -2    2.00    1.00
  -5 -12  -2    2.80    2.70
   5 -12   2    0.10    0.80
  -5 -13   2    1.60    2.60
   5 -13  -2    1.30    0.80
  -5 -13   2    0.90    0.80
  -5 -13  -2   -1.30    3.60
[truncated: 11,900,084 more chars]
